# Supplementary material for: Identification of developmentally-specific kinotypes and mechanisms of Varroa mite resistance through whole-organism, kinome analysis of honeybee
Source: Front Genet. 2014 May 21;5:139. doi: 10.3389/fgene.2014.00139 (PMC4033134; doi:10.3389/fgene.2014.00139)
Supplement: Supplementary file 2 [file DataSheet2.ZIP]

Archive with 1 entries (1 files):
- honeybee_array.gal
