# Supplementary material for: Identification of developmentally-specific kinotypes and mechanisms of Varroa mite resistance through whole-organism, kinome analysis of honeybee
Source: Front Genet. 2014 May 21;5:139. doi: 10.3389/fgene.2014.00139 (PMC4033134; doi:10.3389/fgene.2014.00139)
Supplement: Supplementary file 2 [file DataSheet2.ZIP › honeybee_array.gal]

ATF	1
19	6
Type=GenePix ArrayList V1.0
BlockCount=12
BlockType=0
URL=http://
Supplier=Genetix Ltd.
ArrayerSoftwareName=MicroArraying
ArrayerSoftwareVersion=QSoft XP Build 6700 (Revision 4)
Block1= 10085,8000,200,16,281,16,281
Block2= 14585,8000,200,16,281,16,281
Block3= 10085,12500,200,16,281,16,281
Block4= 14585,12500,200,16,281,16,281
Block5= 10085,21500,200,16,281,16,281
Block6= 14585,21500,200,16,281,16,281
Block7= 10085,26000,200,16,281,16,281
Block8= 14585,26000,200,16,281,16,281
Block9= 10085,35000,200,16,281,16,281
Block10= 14585,35000,200,16,281,16,281
Block11= 10085,39500,200,16,281,16,281
Block12= 14585,39500,200,16,281,16,281
Block	Row	Column	Name	ID	Sequence
1	1	1	Cell division cycle 5-like protein; Cdc5-like protein; Pombe cdc5-related protein.	Q99459	TPNTILATPFRS
1	1	2	AP-2 complex subunit mu; AP-2 mu chain; Adapter-related protein complex 2 mu subunit; Adaptin-mu2; Adaptor protein complex AP-2 subunit mu; Clathrin assembly protein complex 2 medium chain; Clathrin coat assembly protein AP50; Clathrin coat-associated protein AP50; HA2 50 kDa subunit; Plasma membrane adaptor AP-2 50 kDa protein.	Q96CW1	AQITSQVTGQIGWRR
1	1	3	Mitogen-activated protein kinase kinase kinase kinase 1; Hematopoietic progenitor kinase; MAPK/ERK kinase kinase kinase 1; MEK kinase kinase 1; MEKKK 1.	Q92918	ATINKRKSFIGTPYW
1	1	4	Regulator of nonsense transcripts 1; ATP-dependent helicase RENT1; Nonsense mRNA reducing factor 1; NORF1; Up-frameshift suppressor 1 homolog; hUpf1.	Q92900	LSQPGLSQAELSQD
1	1	5	Mitogen-activated protein kinase 8; MAP kinase 8; MAPK 8; Stress-activated protein kinase JNK1; c-Jun N-terminal kinase 1.	Q91Y86	DLDHERMSYLLYQML
1	1	6	Phosphatidylinositol 3-kinase catalytic subunit type 3; PI3-kinase type 3; PI3K type 3; PtdIns-3-kinase type 3; Phosphatidylinositol 3-kinase p100 subunit; Phosphoinositide-3-kinase class 3; hVps34.	Q8NEB9	ENLDLKLTPYRVLAT
1	1	7	E3 ubiquitin-protein ligase Itchy.	Q8C863	IDHNTRTTQWEDPR
1	1	8	Mps one binder kinase activator-like 1A; Mob1 homolog 1A; Mob1A; Mob1B; Protein Mob4A.	Q7L9L4	FGSRSSKTFKPKKNI
1	1	9	Proto-oncogene tyrosine-protein kinase ROS; Proto-oncogene c-Ros-1; Flags: Precursor.	Q78DX7	FGLARDIYKNDYYRK
1	1	10	PRKC apoptosis WT1 regulator protein; Prostate apoptosis response 4 protein; Par-4; Transcriptional repressor Par-4-like protein PAWR.	Q62627	LREKRRSTGVVHLPS
1	1	11	Tyrosine-protein kinase JAK2; Janus kinase 2; JAK-2.	Q62120	GIANIAISPTIIRKN
1	1	12	Eukaryotic translation initiation factor 4E-binding protein 1; 4E-BP1; eIF4E-binding protein 1; Phosphorylated heat- and acid-stable protein regulated by insulin 1; PHAS-I.	Q60876	PNDYSSTPGGTLFS
1	1	13	SNW domain-containing protein 1; Nuclear protein SkiP; Nuclear receptor coactivator NCoA-62; Ski-interacting protein.	Q13573	KIPRGPPSPPAPVMH
1	1	14	Peptidyl-prolyl cis-trans isomerase NIMA-interacting 1; Peptidyl-prolyl cis-trans isomerase Pin1; PPIase Pin1; Rotamase Pin1.	Q13526	GWEKRLSRSTGQHY
1	1	15	Serine/threonine-protein kinase 3; Mammalian STE20-like protein kinase 2; MST-2; STE20-like kinase MST2; Serine/threonine-protein kinase Krs-1.	Q13188	IMRLRKKTLQEDEIA
1	1	16	Serine/threonine-protein kinase PAK 1; Alpha-PAK; p21-activated kinase 1; PAK-1; p65-PAK.	Q13153	ENPLRALYLIATNG
1	2	1	Nuclear inhibitor of protein phosphatase 1; NIPP-1; Protein phosphatase 1 regulatory inhibitor subunit 8; Includes: Activator of RNA decay; ARD-1.	Q12972	EPKKKKYAKEAWPG
1	2	2	Peroxiredoxin-1; Natural killer cell-enhancing factor A; NKEF-A; Proliferation-associated gene protein; PAG; Thioredoxin peroxidase 2; Thioredoxin-dependent peroxide reductase 2.	Q06830	HLAWVNTPRKQGGL
1	2	3	Glucosamine--fructose-6-phosphate aminotransferase [isomerizing] 1; D-fructose-6-phosphate amidotransferase 1; Glutamine:fructose 6 phosphate amidotransferase 1; GFAT 1; GFAT1; Hexosephosphate aminotransferase 1.	Q06210	VATRRGSPLLVGIK
1	2	4	Focal adhesion kinase 1; FADK 1; Protein-tyrosine kinase 2; pp125FAK.	Q05397	DRTNDKVYDCTTSVV
1	2	5	Transcription factor p65; Nuclear factor NF-kappa-B p65 subunit; Nuclear factor of kappa light polypeptide gene enhancer in B-cells 3.	Q04206	IQLKRPSDGALSEP
1	2	6	DNA excision repair protein ERCC-6; ATP-dependent helicase ERCC6; Cockayne syndrome protein CSB.	Q03468	GANRVVIYDPDWNPA
1	2	7	Dual specificity mitogen-activated protein kinase kinase 1; MAP kinase kinase 1; MAPKK 1; MKK1; ERK activator kinase 1; MAPK/ERK kinase 1; MEK 1.	Q02750	VSGQLIDSMANSFVG
1	2	8	Clathrin heavy chain 1; Clathrin heavy chain on chromosome 17; CLH-17.	Q00610	LLIDEEDYQGLRTSI
1	2	9	Transitional endoplasmic reticulum ATPase; TER ATPase; 15S Mg(2+)-ATPase p97 subunit; Valosin-containing protein; VCP.	P55072	AMRFARRSVSDNDIR
1	2	10	Ephrin type-B receptor 1; ELK; EPH-like kinase 6; EK6; hEK6; NET; Tyrosine-protein kinase receptor EPH-2; Flags: Precursor.	P54762	YVDPHTYEDPNQAV
1	2	11	Mitogen-activated protein kinase 12; MAP kinase 12; MAPK 12; Extracellular signal-regulated kinase 6; ERK-6; Mitogen-activated protein kinase p38 gamma; MAP kinase p38 gamma; Stress-activated protein kinase 3.	P53778	ENEMTGYVATRWYR
1	2	12	Serine/threonine-protein kinase PLK1; Polo-like kinase 1; PLK-1; Serine/threonine-protein kinase 13; STPK13.	P53350	HEGERKKTVCGTPNY
1	2	13	Serine/threonine-protein kinase PLK1; Polo-like kinase 1; PLK-1; Serine/threonine-protein kinase 13; STPK13.	P53350	HEGERKKTVCGTPNY
1	2	14	Rho GDP-dissociation inhibitor 1; Rho GDI 1; Rho-GDI alpha.	P52565	GKVARGSYSVSSLF
1	2	15	Tyrosine-protein kinase BTK; Agammaglobulinaemia tyrosine kinase; ATK; B-cell progenitor kinase; BPK; Bruton tyrosine kinase.	Q06187	RYVLDDQYTSSGGTK
1	2	16	Ribosomal protein S6 kinase alpha-3; S6K-alpha-3; 90 kDa ribosomal protein S6 kinase 3; p90-RSK 3; p90RSK3; Insulin-stimulated protein kinase 1; ISPK-1; MAP kinase-activated protein kinase 1b; MAPK-activated protein kinase 1b; MAPKAP kinase 1b; MAPKAPK-1b; Ribosomal S6 kinase 2; RSK-2; pp90RSK2.	P51812	TCKTPKDSPGVPPSA
1	3	1	Interleukin-1 receptor-associated kinase 1; IRAK-1.	P51617	RRNTLCGTLDYLPPE
1	3	2	Cyclin-dependent kinase 7; 39 kDa protein kinase; CAK1; CDK-activating kinase; CAK; Cell division protein kinase 7; STK1; TFIIH basal transcription factor complex kinase subunit; p39 Mo15.	P50613	GSPNRINTHQVVTRW
1	3	3	Glycogen synthase kinase-3 alpha; GSK-3 alpha.	P49840	KGEPNVSYICSRYYR
1	3	4	Fatty acid synthase; Includes: [Acyl-carrier-protein] S-acetyltransferase; Includes: [Acyl-carrier-protein] S-malonyltransferase; Includes: 3-oxoacyl-[acyl-carrier-protein] synthase; Includes: 3-oxoacyl-[acyl-carrier-protein] reductase; Includes: 3-hydroxypalmitoyl-[acyl-carrier-protein] dehydratase; Includes: Enoyl-[acyl-carrier-protein] reductase; Includes: Oleoyl-[acyl-carrier-protein] hydrola…	P49327	FSRLGVLSPDCRCKS
1	3	5	Sodium-dependent serotonin transporter; 5HT transporter; 5HTT; Solute carrier family 6 member 4.	P31645	SLWKGISTSGKVVW
1	3	6	Guanine nucleotide-binding protein subunit alpha-11; G alpha-11; G-protein subunit alpha-11; Guanine nucleotide-binding protein G(y) subunit alpha.	P29992	RRREYQLTDSAKYYL
1	3	7	Pyruvate dehydrogenase E1 component subunit alpha, somatic form, mitochondrial; PDHE1-A type I; Flags: Precursor.	P29804	NGYGMGTSVDRASAS
1	3	8	Nitric oxide synthase, brain; BNOS; Constitutive NOS; NC-NOS; NOS type I; Neuronal NOS; N-NOS; nNOS; Peptidyl-cysteine S-nitrosylase NOS1.	P29476	IARAVKFTSKLFGRA
1	3	9	Ephrin type-A receptor 4; EPH-like kinase 8; EK8; hEK8; Tyrosine-protein kinase TYRO1; Tyrosine-protein kinase receptor SEK; Flags: Precursor.	P54764	SYVDPHTYEDPNQAV
1	3	10	Mitogen-activated protein kinase 1; MAP kinase 1; MAPK 1; ERT1; Extracellular signal-regulated kinase 2; ERK-2; MAP kinase isoform p42; p42-MAPK; Mitogen-activated protein kinase 2; MAP kinase 2; MAPK 2.	P28482	HILGVLGSPSPEDL
1	3	11	Serine/threonine-protein kinase B-raf; Proto-oncogene B-Raf.	P28028	LGQQDRSSSAPNV
1	3	12	Mitogen-activated protein kinase 3; MAP kinase 3; MAPK 3; ERT2; Extracellular signal-regulated kinase 1; ERK-1; Insulin-stimulated MAP2 kinase; MAP kinase isoform p44; p44-MAPK; Microtubule-associated protein 2 kinase; Mitogen-activated protein kinase 1; MAP kinase 1; MAPK 1; p44-ERK1.	P27361	APEIMLNSKGYTKSI
1	3	13	Pyruvate dehydrogenase E1 component subunit alpha type I, mitochondrial; PDHE1-A; Flags: Precursor.	P26267	SMSDPGTSYRTREEV
1	3	14	DNA replication licensing factor MCM3; DNA polymerase alpha holoenzyme-associated protein P1; P1-MCM3.	P25206	SFGNKHVTPRTLTS
1	3	15	Cyclin-dependent kinase 2; Cell division protein kinase 2; p33 protein kinase.	P24941	EKIGEGTYGVVYKAK
1	3	16	Cyclin-dependent kinase 1; CDK1; Cell division control protein 2 homolog; Cell division protein kinase 1; p34 protein kinase.	P23572	FGIPVRVYTHEVVTL
1	4	1	Glucose-6-phosphate 1-dehydrogenase; G6PD.	P11413	DLTYGSRYKDLKLPD
1	4	2	78 kDa glucose-regulated protein; GRP-78; Endoplasmic reticulum lumenal Ca(2+)-binding protein grp78; Heat shock 70 kDa protein 5; Immunoglobulin heavy chain-binding protein; BiP; Flags: Precursor.	P11021	VFDLGGGTFDVSLLT
1	4	3	60 kDa heat shock protein, mitochondrial; 60 kDa chaperonin; Chaperonin 60; CPN60; Heat shock protein 60; HSP-60; Hsp60; HuCHA60; Mitochondrial matrix protein P1; P60 lymphocyte protein; Flags: Precursor.	P10809	ILEQSWGSPKITKDG
1	4	4	Ras-related protein R-Ras; p23; Flags: Precursor.	P10301	DPTIEDSYTKQCVID
1	4	5	Protein kinase C delta type; nPKC-delta.	P09215	TFCGTPDYIAPEII
1	4	6	Pyruvate dehydrogenase E1 component subunit alpha, somatic form, mitochondrial; PDHE1-A type I; Flags: Precursor.	P08559	NNGYGMGTSVDRASA
1	4	7	Malate dehydrogenase, mitochondrial; Flags: Precursor.	P08249	KAKAGTGSATLSMAY
1	4	8	Heat shock cognate 71 kDa protein.	P08109	QGNRTTPSYVAFTDT
1	4	9	Proto-oncogene tyrosine-protein kinase receptor Ret; Cadherin family member 12; Proto-oncogene c-Ret; Flags: Precursor.	P07949	ESLADHVYTSKSDVW
1	4	10	Heat shock protein HSP 90-alpha; Heat shock 86 kDa; HSP 86; HSP86; Renal carcinoma antigen NY-REN-38.	P07900	NKNDRTLTILDSGIG
1	4	11	Glucose-6-phosphate isomerase; GPI; Autocrine motility factor; AMF; Neuroleukin; NLK; Phosphoglucose isomerase; PGI; Phosphohexose isomerase; PHI; Sperm antigen 36; SA-36.	P06744	GPRVHFVSNIDGTHI
1	4	12	ATP synthase subunit beta, mitochondrial; Flags: Precursor.	P06576	TSKVALVYGQMNEPP
1	4	13	Isocitrate dehydrogenase [NADP] cytoplasmic; IDH; Cytosolic NADP-isocitrate dehydrogenase; IDP; NADP(+)-specific ICDH; Oxalosuccinate decarboxylase.	O75874	NVTRSDYLETFEFI
1	4	14	Serine/threonine-protein kinase 16; Myristoylated and palmitoylated serine/threonine-protein kinase; MPSK; Protein kinase PKL12; TGF-beta-stimulated factor 1; TSF-1; hPSK.	O75716	AAERCSMPYRAPELF
1	4	15	Splicing factor 3B subunit 1; Pre-mRNA-splicing factor SF3b 155 kDa subunit; SF3b155; Spliceosome-associated protein 155; SAP 155.	O75533	PARKLTATPTPIAG
1	4	16	Serine/threonine-protein kinase/endoribonuclease IRE1; Endoplasmic reticulum-to-nucleus signaling 1; Inositol-requiring protein 1; hIRE1p; Ire1-alpha; IRE1a; Includes: Serine/threonine-protein kinase; Includes: Endoribonuclease; Flags: Precursor.	O75460	KLQLGRVSFSRRSGV
1	5	1	Mitogen-activated protein kinase 12; MAP kinase 12; MAPK 12; Extracellular signal-regulated kinase 6; ERK-6; Mitogen-activated protein kinase p38 gamma; MAP kinase p38 gamma; Stress-activated protein kinase 3.	P53778	ENEMTGYVATRWYR
1	5	2	GDP-mannose 4,6 dehydratase; GDP-D-mannose dehydratase; GMD.	O60547	VKVNPKYFRPTEVD
1	5	3	5'-AMP-activated protein kinase subunit gamma-1; AMPK gamma1; AMPK subunit gamma-1; AMPKg.	O54950	NLAAEKTYNNLDVSL
1	5	4	Integrin beta-3; Platelet membrane glycoprotein IIIa; GPIIIa; CD_antigen=CD61; Flags: Precursor.	O54890	DTGENPIYKQATSTF
1	5	5	Isocitrate dehydrogenase [NAD] subunit beta, mitochondrial; Isocitric dehydrogenase subunit beta; NAD(+)-specific ICDH subunit beta; Flags: Precursor.	O43837	TKDLGGQSSTTEF
1	5	6	Mitogen-activated protein kinase kinase kinase 7; Transforming growth factor-beta-activated kinase 1; TGF-beta-activated kinase 1.	O43318	CDLNTYMTNNKGSAA
1	5	7	AP-1 complex subunit beta-1; Adapter-related protein complex 1 subunit beta-1; Adaptor protein complex AP-1 subunit beta-1; Beta-1-adaptin; Beta-adaptin 1; Clathrin assembly protein complex 1 beta large chain; Golgi adaptor HA1/AP1 adaptin beta subunit.	O35643	VEGQDMLYQSLKLTN
1	5	8	Pyruvate carboxylase 1; Pyruvic carboxylase 1; PCB 1.	O17732	AIQCRVTTEDPAK
1	5	9	empty	empty	empty
1	5	10	empty	empty	empty
1	5	11	empty	empty	empty
1	5	12	empty	empty	empty
1	5	13	empty	empty	empty
1	5	14	empty	empty	empty
1	5	15	empty	empty	empty
1	5	16	empty	empty	empty
1	6	1	Serine/threonine-protein kinase PLK1; Polo-like kinase 1; PLK-1; Serine/threonine-protein kinase 13; STPK13.	P53350	HEGERKKTVCGTPNY
1	6	2	78 kDa glucose-regulated protein; GRP-78; Endoplasmic reticulum lumenal Ca(2+)-binding protein grp78; Heat shock 70 kDa protein 5; Immunoglobulin heavy chain-binding protein; BiP; Flags: Precursor.	P11021	VFDLGGGTFDVSLLT
1	6	3	GDP-mannose 4,6 dehydratase; GDP-D-mannose dehydratase; GMD.	O60547	VKVNPKYFRPTEVD
1	6	4	Isocitrate dehydrogenase [NAD] subunit beta, mitochondrial; Isocitric dehydrogenase subunit beta; NAD(+)-specific ICDH subunit beta; Flags: Precursor.	O43837	TKDLGGQSSTTEF
1	6	5	empty	empty	empty
1	6	6	DNA excision repair protein ERCC-6; ATP-dependent helicase ERCC6; Cockayne syndrome protein CSB.	Q03468	GANRVVIYDPDWNPA
1	6	7	Glucose-6-phosphate 1-dehydrogenase; G6PD.	P11413	DLTYGSRYKDLKLPD
1	6	8	Proto-oncogene tyrosine-protein kinase ROS; Proto-oncogene c-Ros-1; Flags: Precursor.	Q78DX7	FGLARDIYKNDYYRK
1	6	9	Ribosomal protein S6 kinase alpha-3; S6K-alpha-3; 90 kDa ribosomal protein S6 kinase 3; p90-RSK 3; p90RSK3; Insulin-stimulated protein kinase 1; ISPK-1; MAP kinase-activated protein kinase 1b; MAPK-activated protein kinase 1b; MAPKAP kinase 1b; MAPKAPK-1b; Ribosomal S6 kinase 2; RSK-2; pp90RSK2.	P51812	TCKTPKDSPGVPPSA
1	6	10	Cyclin-dependent kinase 2; Cell division protein kinase 2; p33 protein kinase.	P24941	EKIGEGTYGVVYKAK
1	6	11	Transitional endoplasmic reticulum ATPase; TER ATPase; 15S Mg(2+)-ATPase p97 subunit; Valosin-containing protein; VCP.	P55072	AMRFARRSVSDNDIR
1	6	12	empty	empty	empty
1	6	13	Nitric oxide synthase, brain; BNOS; Constitutive NOS; NC-NOS; NOS type I; Neuronal NOS; N-NOS; nNOS; Peptidyl-cysteine S-nitrosylase NOS1.	P29476	IARAVKFTSKLFGRA
1	6	14	Heat shock cognate 71 kDa protein.	P08109	QGNRTTPSYVAFTDT
1	6	15	Mitogen-activated protein kinase 1; MAP kinase 1; MAPK 1; ERT1; Extracellular signal-regulated kinase 2; ERK-2; MAP kinase isoform p42; p42-MAPK; Mitogen-activated protein kinase 2; MAP kinase 2; MAPK 2.	P28482	HILGVLGSPSPEDL
1	6	16	Pyruvate dehydrogenase E1 component subunit alpha type I, mitochondrial; PDHE1-A; Flags: Precursor.	P26267	SMSDPGTSYRTREEV
1	7	1	Phosphatidylinositol 3-kinase catalytic subunit type 3; PI3-kinase type 3; PI3K type 3; PtdIns-3-kinase type 3; Phosphatidylinositol 3-kinase p100 subunit; Phosphoinositide-3-kinase class 3; hVps34.	Q8NEB9	ENLDLKLTPYRVLAT
1	7	2	Peptidyl-prolyl cis-trans isomerase NIMA-interacting 1; Peptidyl-prolyl cis-trans isomerase Pin1; PPIase Pin1; Rotamase Pin1.	Q13526	GWEKRLSRSTGQHY
1	7	3	AP-1 complex subunit beta-1; Adapter-related protein complex 1 subunit beta-1; Adaptor protein complex AP-1 subunit beta-1; Beta-1-adaptin; Beta-adaptin 1; Clathrin assembly protein complex 1 beta large chain; Golgi adaptor HA1/AP1 adaptin beta subunit.	O35643	VEGQDMLYQSLKLTN
1	7	4	Cyclin-dependent kinase 7; 39 kDa protein kinase; CAK1; CDK-activating kinase; CAK; Cell division protein kinase 7; STK1; TFIIH basal transcription factor complex kinase subunit; p39 Mo15.	P50613	GSPNRINTHQVVTRW
1	7	5	Mitogen-activated protein kinase kinase kinase 7; Transforming growth factor-beta-activated kinase 1; TGF-beta-activated kinase 1.	O43318	CDLNTYMTNNKGSAA
1	7	6	Rho GDP-dissociation inhibitor 1; Rho GDI 1; Rho-GDI alpha.	P52565	GKVARGSYSVSSLF
1	7	7	SNW domain-containing protein 1; Nuclear protein SkiP; Nuclear receptor coactivator NCoA-62; Ski-interacting protein.	Q13573	KIPRGPPSPPAPVMH
1	7	8	Ras-related protein R-Ras; p23; Flags: Precursor.	P10301	DPTIEDSYTKQCVID
1	7	9	empty	empty	empty
1	7	10	5'-AMP-activated protein kinase subunit gamma-1; AMPK gamma1; AMPK subunit gamma-1; AMPKg.	O54950	NLAAEKTYNNLDVSL
1	7	11	Cytoplasmic tyrosine-protein kinase BMX; Bone marrow tyrosine kinase gene in chromosome X protein; Epithelial and endothelial tyrosine kinase; ETK; NTK38.	P51813	RYVLDDQYTSSGGTK
1	7	12	Fatty acid synthase; Includes: [Acyl-carrier-protein] S-acetyltransferase; Includes: [Acyl-carrier-protein] S-malonyltransferase; Includes: 3-oxoacyl-[acyl-carrier-protein] synthase; Includes: 3-oxoacyl-[acyl-carrier-protein] reductase; Includes: 3-hydroxypalmitoyl-[acyl-carrier-protein] dehydratase; Includes: Enoyl-[acyl-carrier-protein] reductase; Includes: Oleoyl-[acyl-carrier-protein] hydrola…	P49327	FSRLGVLSPDCRCKS
1	7	13	Cell division cycle 5-like protein; Cdc5-like protein; Pombe cdc5-related protein.	Q99459	TPNTILATPFRS
1	7	14	Ephrin type-A receptor 4; EPH-like kinase 8; EK8; hEK8; Tyrosine-protein kinase TYRO1; Tyrosine-protein kinase receptor SEK; Flags: Precursor.	P54764	SYVDPHTYEDPNQAV
1	7	15	Mitogen-activated protein kinase 8; MAP kinase 8; MAPK 8; Stress-activated protein kinase JNK1; c-Jun N-terminal kinase 1.	Q91Y86	DLDHERMSYLLYQML
1	7	16	Malate dehydrogenase, mitochondrial; Flags: Precursor.	P08249	KAKAGTGSATLSMAY
1	8	1	Pyruvate carboxylase 1; Pyruvic carboxylase 1; PCB 1.	O17732	AIQCRVTTEDPAK
1	8	2	Mps one binder kinase activator-like 1A; Mob1 homolog 1A; Mob1A; Mob1B; Protein Mob4A.	Q7L9L4	FGSRSSKTFKPKKNI
1	8	3	Regulator of nonsense transcripts 1; ATP-dependent helicase RENT1; Nonsense mRNA reducing factor 1; NORF1; Up-frameshift suppressor 1 homolog; hUpf1.	Q92900	LSQPGLSQAELSQD
1	8	4	Sodium-dependent serotonin transporter; 5HT transporter; 5HTT; Solute carrier family 6 member 4.	P31645	SLWKGISTSGKVVW
1	8	5	Tyrosine-protein kinase JAK2; Janus kinase 2; JAK-2.	Q62120	GIANIAISPTIIRKN
1	8	6	Mitogen-activated protein kinase 12; MAP kinase 12; MAPK 12; Extracellular signal-regulated kinase 6; ERK-6; Mitogen-activated protein kinase p38 gamma; MAP kinase p38 gamma; Stress-activated protein kinase 3.	P53778	ENEMTGYVATRWYR
1	8	7	Transcription factor p65; Nuclear factor NF-kappa-B p65 subunit; Nuclear factor of kappa light polypeptide gene enhancer in B-cells 3.	Q04206	IQLKRPSDGALSEP
1	8	8	Isocitrate dehydrogenase [NADP] cytoplasmic; IDH; Cytosolic NADP-isocitrate dehydrogenase; IDP; NADP(+)-specific ICDH; Oxalosuccinate decarboxylase.	O75874	NVTRSDYLETFEFI
1	8	9	Cyclin-dependent kinase 1; CDK1; Cell division control protein 2 homolog; Cell division protein kinase 1; p34 protein kinase.	P23572	FGIPVRVYTHEVVTL
1	8	10	60 kDa heat shock protein, mitochondrial; 60 kDa chaperonin; Chaperonin 60; CPN60; Heat shock protein 60; HSP-60; Hsp60; HuCHA60; Mitochondrial matrix protein P1; P60 lymphocyte protein; Flags: Precursor.	P10809	ILEQSWGSPKITKDG
1	8	11	Pyruvate dehydrogenase E1 component subunit alpha, somatic form, mitochondrial; PDHE1-A type I; Flags: Precursor.	P29804	NGYGMGTSVDRASAS
1	8	12	Nuclear inhibitor of protein phosphatase 1; NIPP-1; Protein phosphatase 1 regulatory inhibitor subunit 8; Includes: Activator of RNA decay; ARD-1.	Q12972	EPKKKKYAKEAWPG
1	8	13	empty	empty	empty
1	8	14	Protein kinase C delta type; nPKC-delta.	P09215	TFCGTPDYIAPEII
1	8	15	Glycogen synthase kinase-3 alpha; GSK-3 alpha.	P49840	KGEPNVSYICSRYYR
1	8	16	Glucosamine--fructose-6-phosphate aminotransferase [isomerizing] 1; D-fructose-6-phosphate amidotransferase 1; Glutamine:fructose 6 phosphate amidotransferase 1; GFAT 1; GFAT1; Hexosephosphate aminotransferase 1.	Q06210	VATRRGSPLLVGIK
1	9	1	empty	empty	empty
1	9	2	AP-2 complex subunit mu; AP-2 mu chain; Adapter-related protein complex 2 mu subunit; Adaptin-mu2; Adaptor protein complex AP-2 subunit mu; Clathrin assembly protein complex 2 medium chain; Clathrin coat assembly protein AP50; Clathrin coat-associated protein AP50; HA2 50 kDa subunit; Plasma membrane adaptor AP-2 50 kDa protein.	Q96CW1	AQITSQVTGQIGWRR
1	9	3	Peroxiredoxin-1; Natural killer cell-enhancing factor A; NKEF-A; Proliferation-associated gene protein; PAG; Thioredoxin peroxidase 2; Thioredoxin-dependent peroxide reductase 2.	Q06830	HLAWVNTPRKQGGL
1	9	4	Interleukin-1 receptor-associated kinase 1; IRAK-1.	P51617	RRNTLCGTLDYLPPE
1	9	5	Splicing factor 3B subunit 1; Pre-mRNA-splicing factor SF3b 155 kDa subunit; SF3b155; Spliceosome-associated protein 155; SAP 155.	O75533	PARKLTATPTPIAG
1	9	6	Serine/threonine-protein kinase PLK1; Polo-like kinase 1; PLK-1; Serine/threonine-protein kinase 13; STPK13.	P53350	HEGERKKTVCGTPNY
1	9	7	Focal adhesion kinase 1; FADK 1; Protein-tyrosine kinase 2; pp125FAK.	Q05397	DRTNDKVYDCTTSVV
1	9	8	empty	empty	empty
1	9	9	Glucose-6-phosphate isomerase; GPI; Autocrine motility factor; AMF; Neuroleukin; NLK; Phosphoglucose isomerase; PGI; Phosphohexose isomerase; PHI; Sperm antigen 36; SA-36.	P06744	GPRVHFVSNIDGTHI
1	9	10	Serine/threonine-protein kinase PAK 1; Alpha-PAK; p21-activated kinase 1; PAK-1; p65-PAK.	Q13153	ENPLRALYLIATNG
1	9	11	Eukaryotic translation initiation factor 4E-binding protein 1; 4E-BP1; eIF4E-binding protein 1; Phosphorylated heat- and acid-stable protein regulated by insulin 1; PHAS-I.	Q60876	PNDYSSTPGGTLFS
1	9	12	Integrin beta-3; Platelet membrane glycoprotein IIIa; GPIIIa; CD_antigen=CD61; Flags: Precursor.	O54890	DTGENPIYKQATSTF
1	9	13	Serine/threonine-protein kinase 16; Myristoylated and palmitoylated serine/threonine-protein kinase; MPSK; Protein kinase PKL12; TGF-beta-stimulated factor 1; TSF-1; hPSK.	O75716	AAERCSMPYRAPELF
1	9	14	Mitogen-activated protein kinase kinase kinase kinase 1; Hematopoietic progenitor kinase; MAPK/ERK kinase kinase kinase 1; MEK kinase kinase 1; MEKKK 1.	Q92918	ATINKRKSFIGTPYW
1	9	15	PRKC apoptosis WT1 regulator protein; Prostate apoptosis response 4 protein; Par-4; Transcriptional repressor Par-4-like protein PAWR.	Q62627	LREKRRSTGVVHLPS
1	9	16	Mitogen-activated protein kinase 14B; MAP kinase 14B; MAPK 14B; MAP kinase p38b; D-p38b.	O61443	ENEMTGYVATRWYR
1	10	1	Pyruvate dehydrogenase E1 component subunit alpha, somatic form, mitochondrial; PDHE1-A type I; Flags: Precursor.	P08559	NNGYGMGTSVDRASA
1	10	2	Dual specificity mitogen-activated protein kinase kinase 1; MAP kinase kinase 1; MAPKK 1; MKK1; ERK activator kinase 1; MAPK/ERK kinase 1; MEK 1.	Q02750	VSGQLIDSMANSFVG
1	10	3	Serine/threonine-protein kinase B-raf; Proto-oncogene B-Raf.	P28028	LGQQDRSSSAPNV
1	10	4	Serine/threonine-protein kinase/endoribonuclease IRE1; Endoplasmic reticulum-to-nucleus signaling 1; Inositol-requiring protein 1; hIRE1p; Ire1-alpha; IRE1a; Includes: Serine/threonine-protein kinase; Includes: Endoribonuclease; Flags: Precursor.	O75460	KLQLGRVSFSRRSGV
1	10	5	Clathrin heavy chain 1; Clathrin heavy chain on chromosome 17; CLH-17.	Q00610	LLIDEEDYQGLRTSI
1	10	6	Mitogen-activated protein kinase 3; MAP kinase 3; MAPK 3; ERT2; Extracellular signal-regulated kinase 1; ERK-1; Insulin-stimulated MAP2 kinase; MAP kinase isoform p44; p44-MAPK; Microtubule-associated protein 2 kinase; Mitogen-activated protein kinase 1; MAP kinase 1; MAPK 1; p44-ERK1.	P27361	APEIMLNSKGYTKSI
1	10	7	E3 ubiquitin-protein ligase Itchy.	Q8C863	IDHNTRTTQWEDPR
1	10	8	Heat shock protein HSP 90-alpha; Heat shock 86 kDa; HSP 86; HSP86; Renal carcinoma antigen NY-REN-38.	P07900	NKNDRTLTILDSGIG
1	10	9	Proto-oncogene tyrosine-protein kinase receptor Ret; Cadherin family member 12; Proto-oncogene c-Ret; Flags: Precursor.	P07949	ESLADHVYTSKSDVW
1	10	10	DNA replication licensing factor MCM3; DNA polymerase alpha holoenzyme-associated protein P1; P1-MCM3.	P25206	SFGNKHVTPRTLTS
1	10	11	ATP synthase subunit beta, mitochondrial; Flags: Precursor.	P06576	TSKVALVYGQMNEPP
1	10	12	Ephrin type-B receptor 1; ELK; EPH-like kinase 6; EK6; hEK6; NET; Tyrosine-protein kinase receptor EPH-2; Flags: Precursor.	P54762	YVDPHTYEDPNQAV
1	10	13	Serine/threonine-protein kinase 3; Mammalian STE20-like protein kinase 2; MST-2; STE20-like kinase MST2; Serine/threonine-protein kinase Krs-1.	Q13188	IMRLRKKTLQEDEIA
1	10	14	Guanine nucleotide-binding protein subunit alpha-11; G alpha-11; G-protein subunit alpha-11; Guanine nucleotide-binding protein G(y) subunit alpha.	P29992	RRREYQLTDSAKYYL
1	10	15	empty	empty	empty
1	10	16	empty	empty	empty
1	11	1	Mitogen-activated protein kinase 3; MAP kinase 3; MAPK 3; ERT2; Extracellular signal-regulated kinase 1; ERK-1; Insulin-stimulated MAP2 kinase; MAP kinase isoform p44; p44-MAPK; Microtubule-associated protein 2 kinase; Mitogen-activated protein kinase 1; MAP kinase 1; MAPK 1; p44-ERK1.	P27361	APEIMLNSKGYTKSI
1	11	2	GDP-mannose 4,6 dehydratase; GDP-D-mannose dehydratase; GMD.	O60547	VKVNPKYFRPTEVD
1	11	3	E3 ubiquitin-protein ligase Itchy.	Q8C863	IDHNTRTTQWEDPR
1	11	4	Serine/threonine-protein kinase PAK 1; Alpha-PAK; p21-activated kinase 1; PAK-1; p65-PAK.	Q13153	ENPLRALYLIATNG
1	11	5	Mps one binder kinase activator-like 1A; Mob1 homolog 1A; Mob1A; Mob1B; Protein Mob4A.	Q7L9L4	FGSRSSKTFKPKKNI
1	11	6	SNW domain-containing protein 1; Nuclear protein SkiP; Nuclear receptor coactivator NCoA-62; Ski-interacting protein.	Q13573	KIPRGPPSPPAPVMH
1	11	7	Isocitrate dehydrogenase [NADP] cytoplasmic; IDH; Cytosolic NADP-isocitrate dehydrogenase; IDP; NADP(+)-specific ICDH; Oxalosuccinate decarboxylase.	O75874	NVTRSDYLETFEFI
1	11	8	Mitogen-activated protein kinase kinase kinase kinase 1; Hematopoietic progenitor kinase; MAPK/ERK kinase kinase kinase 1; MEK kinase kinase 1; MEKKK 1.	Q92918	ATINKRKSFIGTPYW
1	11	9	Proto-oncogene tyrosine-protein kinase receptor Ret; Cadherin family member 12; Proto-oncogene c-Ret; Flags: Precursor.	P07949	ESLADHVYTSKSDVW
1	11	10	Tyrosine-protein kinase JAK2; Janus kinase 2; JAK-2.	Q62120	GIANIAISPTIIRKN
1	11	11	Serine/threonine-protein kinase PLK1; Polo-like kinase 1; PLK-1; Serine/threonine-protein kinase 13; STPK13.	P53350	HEGERKKTVCGTPNY
1	11	12	Ephrin type-A receptor 2; Epithelial cell kinase; Tyrosine-protein kinase receptor ECK; Flags: Precursor.	P29317	SYVDPHTYEDPNQAV
1	11	13	DNA replication licensing factor MCM3; DNA polymerase alpha holoenzyme-associated protein P1; P1-MCM3.	P25206	SFGNKHVTPRTLTS
1	11	14	Proto-oncogene tyrosine-protein kinase ROS; Proto-oncogene c-Ros-1; Flags: Precursor.	Q78DX7	FGLARDIYKNDYYRK
1	11	15	Rho GDP-dissociation inhibitor 1; Rho GDI 1; Rho-GDI alpha.	P52565	GKVARGSYSVSSLF
1	11	16	Mitogen-activated protein kinase 14B; MAP kinase 14B; MAPK 14B; MAP kinase p38b; D-p38b.	O61443	ENEMTGYVATRWYR
1	12	1	Pyruvate dehydrogenase E1 component subunit alpha, somatic form, mitochondrial; PDHE1-A type I; Flags: Precursor.	P08559	NNGYGMGTSVDRASA
1	12	2	Serine/threonine-protein kinase PLK1; Polo-like kinase 1; PLK-1; Serine/threonine-protein kinase 13; STPK13.	P53350	HEGERKKTVCGTPNY
1	12	3	Serine/threonine-protein kinase 16; Myristoylated and palmitoylated serine/threonine-protein kinase; MPSK; Protein kinase PKL12; TGF-beta-stimulated factor 1; TSF-1; hPSK.	O75716	AAERCSMPYRAPELF
1	12	4	Serine/threonine-protein kinase B-raf; Proto-oncogene B-Raf.	P28028	LGQQDRSSSAPNV
1	12	5	empty	empty	empty
1	12	6	Pyruvate dehydrogenase E1 component subunit alpha type I, mitochondrial; PDHE1-A; Flags: Precursor.	P26267	SMSDPGTSYRTREEV
1	12	7	DNA excision repair protein ERCC-6; ATP-dependent helicase ERCC6; Cockayne syndrome protein CSB.	Q03468	GANRVVIYDPDWNPA
1	12	8	Focal adhesion kinase 1; FADK 1; Protein-tyrosine kinase 2; pp125FAK.	Q05397	DRTNDKVYDCTTSVV
1	12	9	Integrin beta-3; Platelet membrane glycoprotein IIIa; GPIIIa; CD_antigen=CD61; Flags: Precursor.	O54890	DTGENPIYKQATSTF
1	12	10	AP-2 complex subunit mu; AP-2 mu chain; Adapter-related protein complex 2 mu subunit; Adaptin-mu2; Adaptor protein complex AP-2 subunit mu; Clathrin assembly protein complex 2 medium chain; Clathrin coat assembly protein AP50; Clathrin coat-associated protein AP50; HA2 50 kDa subunit; Plasma membrane adaptor AP-2 50 kDa protein.	Q96CW1	AQITSQVTGQIGWRR
1	12	11	Glucosamine--fructose-6-phosphate aminotransferase [isomerizing] 1; D-fructose-6-phosphate amidotransferase 1; Glutamine:fructose 6 phosphate amidotransferase 1; GFAT 1; GFAT1; Hexosephosphate aminotransferase 1.	Q06210	VATRRGSPLLVGIK
1	12	12	Glucose-6-phosphate isomerase; GPI; Autocrine motility factor; AMF; Neuroleukin; NLK; Phosphoglucose isomerase; PGI; Phosphohexose isomerase; PHI; Sperm antigen 36; SA-36.	P06744	GPRVHFVSNIDGTHI
1	12	13	Pyruvate carboxylase 1; Pyruvic carboxylase 1; PCB 1.	O17732	AIQCRVTTEDPAK
1	12	14	Glycogen synthase kinase-3 alpha; GSK-3 alpha.	P49840	KGEPNVSYICSRYYR
1	12	15	empty	empty	empty
1	12	16	PRKC apoptosis WT1 regulator protein; Prostate apoptosis response 4 protein; Par-4; Transcriptional repressor Par-4-like protein PAWR.	Q62627	LREKRRSTGVVHLPS
1	13	1	Cell division cycle 5-like protein; Cdc5-like protein; Pombe cdc5-related protein.	Q99459	TPNTILATPFRS
1	13	2	empty	empty	empty
1	13	3	Cyclin-dependent kinase 2; Cell division protein kinase 2; p33 protein kinase.	P24941	EKIGEGTYGVVYKAK
1	13	4	Cyclin-dependent kinase 7; 39 kDa protein kinase; CAK1; CDK-activating kinase; CAK; Cell division protein kinase 7; STK1; TFIIH basal transcription factor complex kinase subunit; p39 Mo15.	P50613	GSPNRINTHQVVTRW
1	13	5	Transitional endoplasmic reticulum ATPase; TER ATPase; 15S Mg(2+)-ATPase p97 subunit; Valosin-containing protein; VCP.	P55072	AMRFARRSVSDNDIR
1	13	6	Serine/threonine-protein kinase 3; Mammalian STE20-like protein kinase 2; MST-2; STE20-like kinase MST2; Serine/threonine-protein kinase Krs-1.	Q13188	IMRLRKKTLQEDEIA
1	13	7	empty	empty	empty
1	13	8	Glucose-6-phosphate 1-dehydrogenase; G6PD.	P11413	DLTYGSRYKDLKLPD
1	13	9	Tyrosine-protein kinase BTK; Agammaglobulinaemia tyrosine kinase; ATK; B-cell progenitor kinase; BPK; Bruton tyrosine kinase.	Q06187	RYVLDDQYTSSGGTK
1	13	10	Mitogen-activated protein kinase kinase kinase 7; Transforming growth factor-beta-activated kinase 1; TGF-beta-activated kinase 1.	O43318	CDLNTYMTNNKGSAA
1	13	11	Nuclear inhibitor of protein phosphatase 1; NIPP-1; Protein phosphatase 1 regulatory inhibitor subunit 8; Includes: Activator of RNA decay; ARD-1.	Q12972	EPKKKKYAKEAWPG
1	13	12	Cyclin-dependent kinase 1; CDK1; Cell division control protein 2 homolog; Cell division protein kinase 1; p34 protein kinase.	P23572	FGIPVRVYTHEVVTL
1	13	13	60 kDa heat shock protein, mitochondrial; 60 kDa chaperonin; Chaperonin 60; CPN60; Heat shock protein 60; HSP-60; Hsp60; HuCHA60; Mitochondrial matrix protein P1; P60 lymphocyte protein; Flags: Precursor.	P10809	ILEQSWGSPKITKDG
1	13	14	Clathrin heavy chain 1; Clathrin heavy chain on chromosome 17; CLH-17.	Q00610	LLIDEEDYQGLRTSI
1	13	15	Eukaryotic translation initiation factor 4E-binding protein 1; 4E-BP1; eIF4E-binding protein 1; Phosphorylated heat- and acid-stable protein regulated by insulin 1; PHAS-I.	Q60876	PNDYSSTPGGTLFS
1	13	16	Pyruvate dehydrogenase E1 component subunit alpha, somatic form, mitochondrial; PDHE1-A type I; Flags: Precursor.	P29804	NGYGMGTSVDRASAS
1	14	1	Mitogen-activated protein kinase 14B; MAP kinase 14B; MAPK 14B; MAP kinase p38b; D-p38b.	O61443	ENEMTGYVATRWYR
1	14	2	5'-AMP-activated protein kinase subunit gamma-1; AMPK gamma1; AMPK subunit gamma-1; AMPKg.	O54950	NLAAEKTYNNLDVSL
1	14	3	Ribosomal protein S6 kinase alpha-3; S6K-alpha-3; 90 kDa ribosomal protein S6 kinase 3; p90-RSK 3; p90RSK3; Insulin-stimulated protein kinase 1; ISPK-1; MAP kinase-activated protein kinase 1b; MAPK-activated protein kinase 1b; MAPKAP kinase 1b; MAPKAPK-1b; Ribosomal S6 kinase 2; RSK-2; pp90RSK2.	P51812	TCKTPKDSPGVPPSA
1	14	4	Phosphatidylinositol 3-kinase catalytic subunit type 3; PI3-kinase type 3; PI3K type 3; PtdIns-3-kinase type 3; Phosphatidylinositol 3-kinase p100 subunit; Phosphoinositide-3-kinase class 3; hVps34.	Q8NEB9	ENLDLKLTPYRVLAT
1	14	5	Ephrin type-B receptor 1; ELK; EPH-like kinase 6; EK6; hEK6; NET; Tyrosine-protein kinase receptor EPH-2; Flags: Precursor.	P54762	YVDPHTYEDPNQAV
1	14	6	Peptidyl-prolyl cis-trans isomerase NIMA-interacting 1; Peptidyl-prolyl cis-trans isomerase Pin1; PPIase Pin1; Rotamase Pin1.	Q13526	GWEKRLSRSTGQHY
1	14	7	Ras-related protein R-Ras; p23; Flags: Precursor.	P10301	DPTIEDSYTKQCVID
1	14	8	Malate dehydrogenase, mitochondrial; Flags: Precursor.	P08249	KAKAGTGSATLSMAY
1	14	9	Fatty acid synthase; Includes: [Acyl-carrier-protein] S-acetyltransferase; Includes: [Acyl-carrier-protein] S-malonyltransferase; Includes: 3-oxoacyl-[acyl-carrier-protein] synthase; Includes: 3-oxoacyl-[acyl-carrier-protein] reductase; Includes: 3-hydroxypalmitoyl-[acyl-carrier-protein] dehydratase; Includes: Enoyl-[acyl-carrier-protein] reductase; Includes: Oleoyl-[acyl-carrier-protein] hydrola…	P49327	FSRLGVLSPDCRCKS
1	14	10	Isocitrate dehydrogenase [NAD] subunit beta, mitochondrial; Isocitric dehydrogenase subunit beta; NAD(+)-specific ICDH subunit beta; Flags: Precursor.	O43837	TKDLGGQSSTTEF
1	14	11	Mitogen-activated protein kinase 8; MAP kinase 8; MAPK 8; Stress-activated protein kinase JNK1; c-Jun N-terminal kinase 1.	Q91Y86	DLDHERMSYLLYQML
1	14	12	empty	empty	empty
1	14	13	AP-1 complex subunit beta-1; Adapter-related protein complex 1 subunit beta-1; Adaptor protein complex AP-1 subunit beta-1; Beta-1-adaptin; Beta-adaptin 1; Clathrin assembly protein complex 1 beta large chain; Golgi adaptor HA1/AP1 adaptin beta subunit.	O35643	VEGQDMLYQSLKLTN
1	14	14	Heat shock cognate 71 kDa protein.	P08109	QGNRTTPSYVAFTDT
1	14	15	Transcription factor p65; Nuclear factor NF-kappa-B p65 subunit; Nuclear factor of kappa light polypeptide gene enhancer in B-cells 3.	Q04206	IQLKRPSDGALSEP
1	14	16	Mitogen-activated protein kinase 1; MAP kinase 1; MAPK 1; ERT1; Extracellular signal-regulated kinase 2; ERK-2; MAP kinase isoform p42; p42-MAPK; Mitogen-activated protein kinase 2; MAP kinase 2; MAPK 2.	P28482	HILGVLGSPSPEDL
1	15	1	Interleukin-1 receptor-associated kinase 1; IRAK-1.	P51617	RRNTLCGTLDYLPPE
1	15	2	Peroxiredoxin-1; Natural killer cell-enhancing factor A; NKEF-A; Proliferation-associated gene protein; PAG; Thioredoxin peroxidase 2; Thioredoxin-dependent peroxide reductase 2.	Q06830	HLAWVNTPRKQGGL
1	15	3	ATP synthase subunit beta, mitochondrial; Flags: Precursor.	P06576	TSKVALVYGQMNEPP
1	15	4	Heat shock protein HSP 90-alpha; Heat shock 86 kDa; HSP 86; HSP86; Renal carcinoma antigen NY-REN-38.	P07900	NKNDRTLTILDSGIG
1	15	5	Guanine nucleotide-binding protein subunit alpha-11; G alpha-11; G-protein subunit alpha-11; Guanine nucleotide-binding protein G(y) subunit alpha.	P29992	RRREYQLTDSAKYYL
1	15	6	Nitric oxide synthase, brain; BNOS; Constitutive NOS; NC-NOS; NOS type I; Neuronal NOS; N-NOS; nNOS; Peptidyl-cysteine S-nitrosylase NOS1.	P29476	IARAVKFTSKLFGRA
1	15	7	78 kDa glucose-regulated protein; GRP-78; Endoplasmic reticulum lumenal Ca(2+)-binding protein grp78; Heat shock 70 kDa protein 5; Immunoglobulin heavy chain-binding protein; BiP; Flags: Precursor.	P11021	VFDLGGGTFDVSLLT
1	15	8	Serine/threonine-protein kinase/endoribonuclease IRE1; Endoplasmic reticulum-to-nucleus signaling 1; Inositol-requiring protein 1; hIRE1p; Ire1-alpha; IRE1a; Includes: Serine/threonine-protein kinase; Includes: Endoribonuclease; Flags: Precursor.	O75460	KLQLGRVSFSRRSGV
1	15	9	Dual specificity mitogen-activated protein kinase kinase 1; MAP kinase kinase 1; MAPKK 1; MKK1; ERK activator kinase 1; MAPK/ERK kinase 1; MEK 1.	Q02750	VSGQLIDSMANSFVG
1	15	10	Regulator of nonsense transcripts 1; ATP-dependent helicase RENT1; Nonsense mRNA reducing factor 1; NORF1; Up-frameshift suppressor 1 homolog; hUpf1.	Q92900	LSQPGLSQAELSQD
1	15	11	Sodium-dependent serotonin transporter; 5HT transporter; 5HTT; Solute carrier family 6 member 4.	P31645	SLWKGISTSGKVVW
1	15	12	empty	empty	empty
1	15	13	Splicing factor 3B subunit 1; Pre-mRNA-splicing factor SF3b 155 kDa subunit; SF3b155; Spliceosome-associated protein 155; SAP 155.	O75533	PARKLTATPTPIAG
1	15	14	Protein kinase C delta type; nPKC-delta.	P09215	TFCGTPDYIAPEII
1	15	15	empty	empty	empty
1	15	16	empty	empty	empty
1	16	1	empty	empty	empty
1	16	2	empty	empty	empty
1	16	3	empty	empty	empty
1	16	4	empty	empty	empty
1	16	5	empty	empty	empty
1	16	6	empty	empty	empty
1	16	7	empty	empty	empty
1	16	8	empty	empty	empty
1	16	9	empty	empty	empty
1	16	10	empty	empty	empty
1	16	11	Histone H1	Histone H1	Histone H1
1	16	12	Histone H1	Histone H1	Histone H1
1	16	13	Histone H1	Histone H1	Histone H1
1	16	14	Histone H2	Histone H2	Histone H2
1	16	15	Histone H2	Histone H2	Histone H2
1	16	16	Histone H2	Histone H2	Histone H2
2	1	1	Eukaryotic translation initiation factor 2-alpha kinase 3; PRKR-like endoplasmic reticulum kinase; Pancreatic eIF2-alpha kinase; Flags: Precursor.	Q9Z2B5	NKIDDCNYAIKRIAL
2	1	2	Mitogen-activated protein kinase kinase kinase 2; MAPK/ERK kinase kinase 2; MEK kinase 2; MEKK 2.	Q9Y2U5	KSLVGTPYWMSPE
2	1	3	RAC-gamma serine/threonine-protein kinase; Protein kinase Akt-3; Protein kinase B gamma; PKB gamma; RAC-PK-gamma; STK-2.	Q9Y243	TYGRTTKTFCGTPEY
2	1	4	Serine/threonine-protein kinase PAK mbt; Protein mushroom bodies tiny; p21-activated kinase-related protein.	Q9VXE5	RRKSLVGTPYWMSPE
2	1	5	Calcium/calmodulin-dependent protein kinase type II subunit alpha; CaM kinase II subunit alpha; CaMK-II subunit alpha.	Q9UQM7	LKGAILTTMLATRNF
2	1	6	Serine/threonine-protein kinase TBK1; NF-kappa-B-activating kinase; T2K; TANK-binding kinase 1.	Q9UHD2	QEDQQFVSLYGTEEY
2	1	7	Serine/threonine-protein kinase SIK1; Protein kinase KID2; Salt-inducible protein kinase 1; SIK-1; Serine/threonine-protein kinase SNF1-like kinase 1; Serine/threonine-protein kinase SNF1LK.	Q9R1U5	LSTWCGSPPYAAPE
2	1	8	Serine/threonine-protein kinase MARK1; MAP/microtubule affinity-regulating kinase 1.	Q9P0L2	TPGNKLDTFCGSPPY
2	1	9	Serine/threonine-protein kinase PAK 6; PAK-5; p21-activated kinase 6; PAK-6.	Q9NQU5	KRKSFIGTPYWMAPE
2	1	10	Repressor of RNA polymerase III transcription MAF1 homolog.	Q9H063	PHDLQALSPPQTS
2	1	11	Aconitate hydratase, mitochondrial; Aconitase; Citrate hydro-lyase; Flags: Precursor.	Q9ER34	VAVGDENYGEGSSRE
2	1	12	Mitogen-activated protein kinase kinase kinase 2; MAPK/ERK kinase kinase 2; MEK kinase 2; MEKK 2.	Q9Y2U5	KSLVGTPYWMSPE
2	1	13	Heat shock protein 75 kDa, mitochondrial; HSP 75; TNFR-associated protein 1; Tumor necrosis factor type 1 receptor-associated protein; TRAP-1; Flags: Precursor.	Q5XHZ0	NLGTIARSGSRAFIE
2	1	14	Acetyl-CoA carboxylase 1; ACC1; ACC-alpha; Acetyl-CoA carboxylase 265; Includes: Biotin carboxylase.	Q5SWU9	VRFVVMVTPEDLKAN
2	1	15	Leucine-rich repeat serine/threonine-protein kinase 2; Dardarin.	Q5S007	SPVIIVGTHYDISYE
2	1	16	CDP-diacylglycerol--glycerol-3-phosphate 3-phosphatidyltransferase, mitochondrial; Phosphatidylglycerophosphate synthase 1; PGP synthase 1; Flags: Precursor.	Q32NB8	GANLSNDYFTNRQDR
2	2	1	Myosin-VI; Unconventional myosin-6.	Q29122	GGIKGTVIMVPLK
2	2	2	Mitogen-activated protein kinase pmk-1; Stress-activated protein kinase pmk-1; p38 MAP kinase 1.	Q17446	TENEMTGYVATRWYR
2	2	3	Mitogen-activated protein kinase kinase kinase 11; Mixed lineage kinase 3; Src-homology 3 domain-containing proline-rich kinase.	Q16584	LAREVYKTTRMSAAG
2	2	4	Mitogen-activated protein kinase pmk-1; Stress-activated protein kinase pmk-1; p38 MAP kinase 1.	Q17446	TENEMTGYVATRWYR
2	2	5	Serine/threonine-protein kinase 38; NDR1 protein kinase; Nuclear Dbf2-related kinase 1.	Q15208	NRRALAYSTVGTPDY
2	2	6	Protein disulfide-isomerase A6; Endoplasmic reticulum protein 5; ER protein 5; ERp5; Protein disulfide isomerase P5; Thioredoxin domain-containing protein 7; Flags: Precursor.	Q15084	EEEIDLSDIDLDE
2	2	7	Septin-2; Neural precursor cell expressed developmentally down-regulated protein 5; NEDD-5.	Q15019	YPLPDCDSDEDEDYK
2	2	8	Inhibitor of nuclear factor kappa-B kinase subunit epsilon; I-kappa-B kinase epsilon; IKK-E; IKK-epsilon; IkBKE; Inducible I kappa-B kinase; IKK-i.	Q14164	EDQQFVSLYGTEEY
2	2	9	Forkhead box protein O4; Fork head domain transcription factor AFX1.	P98177	FRPRASSNASS
2	2	10	Histone H3.3.	P84243	ATKAARKSAPSTGGV
2	2	11	Mitogen-activated protein kinase kinase kinase 9; Mixed lineage kinase 1.	P80192	TRMSAAGTYAWMAPE
2	2	12	ATP-binding cassette sub-family C member 9; Sulfonylurea receptor 2.	P70170	HDLRSRLTIIPQDPV
2	2	13	Casein kinase II subunit alpha; CK II alpha.	P68400	DWGLAEFYHPGQEYN
2	2	14	Serine/threonine-protein phosphatase 2A catalytic subunit alpha isoform; PP2A-alpha; Replication protein C; RP-C.	P67775	EPHVTRRTPDYFL
2	2	15	14-3-3 protein zeta/delta; Protein kinase C inhibitor protein 1; KCIP-1.	P63104	LTLWTSDTQGDADEA
2	2	16	Cytochrome c, somatic.	P62898	GQAPGYSYTDANKGK
2	3	1	Histone H4.	P62805	RGGVKRISGLIYEET
2	3	2	Ras-related protein Rab-5B.	P61020	KELQRQASPSIVIAL
2	3	3	Histone deacetylase 4; HD4.	P56524	FPLRKTASEPNL
2	3	4	Elongation factor 2; EF-2.	P55823	GETRFTDTRKDEQER
2	3	5	MAP kinase-activated protein kinase 2; MAPK-activated protein kinase 2; MAPKAP kinase 2; MAPKAPK-2; MK2.	P49137	SNHGLAISPGMKKRI
2	3	6	Casein kinase I isoform alpha; CKI-alpha; CK1.	P48729	KISEKKMSTPVEVLC
2	3	7	Mitogen-activated protein kinase 8; MAP kinase 8; MAPK 8; JNK-46; Stress-activated protein kinase 1; Stress-activated protein kinase JNK1; c-Jun N-terminal kinase 1.	P45983	TTFMMTPYVVTRYYR
2	3	8	Protein kinase C iota type; Atypical protein kinase C-lambda/iota; PRKC-lambda/iota; aPKC-lambda/iota; nPKC-iota.	P41743	REGDTTATFCGTPNY
2	3	9	Malate dehydrogenase, mitochondrial; Flags: Precursor.	P40926	SATLSMAYAGARFGF
2	3	10	Eukaryotic initiation factor 4A-III; eIF-4A-III; eIF4A-III; ATP-dependent RNA helicase DDX48; ATP-dependent RNA helicase eIF4A-3; DEAD box protein 48; Eukaryotic initiation factor 4A-like NUK-34; Eukaryotic translation initiation factor 4A isoform 3; Nuclear matrix protein 265; NMP 265; hNMP 265.	P38919	GQHVVSGTPGRVFDM
2	3	11	TGF-beta receptor type-2; TGFR-2; TGF-beta type II receptor; Transforming growth factor-beta receptor type II; TGF-beta receptor type II; TbetaR-II; Flags: Precursor.	P37173	GQVGTRRYMAPEVLE
2	3	12	TGF-beta receptor type-1; TGFR-1; Activin receptor-like kinase 5; ALK-5; Serine/threonine-protein kinase receptor R4; SKR4; TGF-beta type I receptor; Transforming growth factor-beta receptor type I; TGF-beta receptor type I; TbetaR-I; Flags: Precursor.	P36897	MTTSGSGSGLPLLVQ
2	3	13	Tyrosine-protein phosphatase non-receptor type 5; Neural-specific protein-tyrosine phosphatase; Striatum-enriched protein-tyrosine phosphatase; STEP.	P35234	GLLERRGSSASLTIE
2	3	14	Catenin beta-1; Beta-catenin.	P35222	RNEGVATYAAAVLFR
2	3	15	Mu-type opioid receptor; M-OR-1; MOR-1; Opioid receptor B.	P33535	MQTVTNMYIVNLAIA
2	3	16	RAC-alpha serine/threonine-protein kinase; Protein kinase B; PKB; Proto-oncogene c-Akt; RAC-PK-alpha.	P31749	HFPQFSYQESHSA
2	4	1	Ribosomal protein S6 kinase beta-1; S6K-beta-1; S6K1; 70 kDa ribosomal protein S6 kinase 1; P70S6K1; p70-S6K 1; Ribosomal protein S6 kinase I; Serine/threonine-protein kinase 14A; p70 ribosomal S6 kinase alpha; p70 S6 kinase alpha; p70 S6K-alpha; p70 S6KA.	P23443	QDGTVTHTFCGTIEY
2	4	2	40S ribosomal protein S3.	P23396	SGVEVRVTPHRTEII
2	4	3	GTP cyclohydrolase 1; GTP cyclohydrolase I; GTP-CH-I; Flags: Precursor.	P22288	VKDIEMFSMCEHHLV
2	4	4	Cytoplasmic aconitate hydratase; Aconitase; Citrate hydro-lyase; Ferritin repressor protein; Iron regulatory protein 1; IRP1; Iron-responsive element-binding protein 1; IRE-BP 1.	P21399	KEFNSYGARRGNDDV
2	4	5	Phosphoglycerate mutase 1; BPG-dependent PGAM 1; Phosphoglycerate mutase isozyme B; PGAM-B.	P18669	VQIWRRSFDTPPPPM
2	4	6	cAMP-dependent protein kinase catalytic subunit alpha; PKA C-alpha.	P17612	RVQGRTWTLCGTPEY
2	4	7	Cyclic AMP-dependent transcription factor ATF-2; cAMP-dependent transcription factor ATF-2; Activating transcription factor 2; MXBP protein; cAMP response element-binding protein CRE-BP1.	P16951	ADQTPTPTRFIRNCE
2	4	8	Myoblast determination protein 1; Class C basic helix-loop-helix protein 1; bHLHc1; Myogenic factor 3; Myf-3.	P15172	VDRRKAATLRERRRL
2	4	9	Serine/threonine-protein kinase B-raf; Proto-oncogene B-Raf; p94; v-Raf murine sarcoma viral oncogene homolog B1.	P15056	IGDFGLATAKTRWSG
2	4	10	Elongation factor 2; EF-2.	P13639	KVMKFSVSPVVRVAV
2	4	11	Serum response factor; SRF.	P11831	DNKLRRYTTFSKRKT
2	4	12	Cyclin-dependent kinase 4; Cell division protein kinase 4; PSK-J3.	P11802	YDFEMRLTSVVVTQW
2	4	13	Insulin receptor; IR; CD_antigen=CD220; Contains: Insulin receptor subunit alpha; Contains: Insulin receptor subunit beta; Flags: Precursor.	P06213	KTVNKDATDRERIEF
2	4	14	Transcription factor AP-1; Activator protein 1; AP1; Proto-oncogene c-Jun; V-jun avian sarcoma virus 17 oncogene homolog; p39.	P05412	LNMLKLSSPELEKFI
2	4	15	Sodium/potassium-transporting ATPase subunit alpha-1; Na(+)/K(+) ATPase alpha-1 subunit; Sodium pump subunit alpha-1; Flags: Precursor.	P05023	ICKTRRNSLFRQGM
2	4	16	Receptor tyrosine-protein kinase erbB-2; Metastatic lymph node gene 19 protein; MLN 19; Proto-oncogene Neu; Proto-oncogene c-ErbB-2; Tyrosine kinase-type cell surface receptor HER2; p185erbB2; CD_antigen=CD340; Flags: Precursor.	P04626	GAFGNVYKGVWVPE
2	5	1	Fructose-bisphosphate aldolase A; Lung cancer antigen NY-LU-1; Muscle-type aldolase.	P04075	GILAADESTATIGKR
2	5	2	Catalase.	P04040	NAKDEIVYCKFHYKT
2	5	3	Tyrosine-protein kinase ABL1; Abelson murine leukemia viral oncogene homolog 1; Proto-oncogene c-Abl; p150.	P00519	RLMRDDTYTAHAGAK
2	5	4	Superoxide dismutase [Cu-Zn].	P00441	DNTNGCTSAGAHFNP
2	5	5	L-lactate dehydrogenase A chain; LDH-A; Cell proliferation-inducing gene 19 protein; LDH muscle subunit; LDH-M; Renal carcinoma antigen NY-REN-59.	P00338	KKVIGSAYEVIKLKG
2	5	6	Serine/threonine-protein kinase PAK mbt; Protein mushroom bodies tiny; p21-activated kinase-related protein.	Q9VXE5	RRKSLVGTPYWMSPE
2	5	7	Serine/threonine-protein kinase OSR1; Oxidative stress-responsive 1 protein.	O95747	SRQKVRHTFVGTPCW
2	5	8	Cyclin-dependent kinase-like 5; Serine/threonine-protein kinase 9.	O76039	NYTEYVATRWYR
2	5	9	Inhibitor of nuclear factor kappa-B kinase subunit beta; I-kappa-B-kinase beta; IKK-B; IKK-beta; IkBKB; I-kappa-B kinase 2; IKK2; Nuclear factor NF-kappa-B inhibitor kinase beta; NFKBIKB.	O14920	ELLWKQTYSCSVDYW
2	5	10	Dual specificity mitogen-activated protein kinase kinase 7; MAP kinase kinase 7; MAPKK 7; JNK-activating kinase 2; MAPK/ERK kinase 7; MEK 7; c-Jun N-terminal kinase kinase 2; JNK kinase 2; JNKK 2.	O14733	LVDSKAKTRSAGCAA
2	5	11	MAP kinase-interacting serine/threonine-protein kinase 1; MAP kinase signal-integrating kinase 1; Mnk1.	O08605	VATPQLLTPVGSADF
2	5	12	ATP-dependent RNA helicase DDX3X; DEAD box protein 3, X-chromosomal; DEAD box, X isoform; Helicase-like protein 2; HLP2.	O00571	GCHLLVATPGRLVDM
2	5	13	Cell division cycle 7-related protein kinase; CDC7-related kinase; HsCdc7; huCdc7.	O00311	QTAPRAGTPGFRAPE
2	5	14	Toll-like receptor 4; hToll; CD_antigen=CD284; Flags: Precursor.	O00206	LYDGYIVYSERDEDF
2	5	15	empty	empty	empty
2	5	16	empty	empty	empty
2	6	1	Casein kinase II subunit alpha; CK II alpha.	P68400	DWGLAEFYHPGQEYN
2	6	2	40S ribosomal protein S3.	P23396	SGVEVRVTPHRTEII
2	6	3	Catalase.	P04040	NAKDEIVYCKFHYKT
2	6	4	L-lactate dehydrogenase A chain; LDH-A; Cell proliferation-inducing gene 19 protein; LDH muscle subunit; LDH-M; Renal carcinoma antigen NY-REN-59.	P00338	KKVIGSAYEVIKLKG
2	6	5	Inhibitor of nuclear factor kappa-B kinase subunit beta; I-kappa-B-kinase beta; IKK-B; IKK-beta; IkBKB; I-kappa-B kinase 2; IKK2; Nuclear factor NF-kappa-B inhibitor kinase beta; NFKBIKB.	O14920	ELLWKQTYSCSVDYW
2	6	6	Protein disulfide-isomerase A6; Endoplasmic reticulum protein 5; ER protein 5; ERp5; Protein disulfide isomerase P5; Thioredoxin domain-containing protein 7; Flags: Precursor.	Q15084	EEEIDLSDIDLDE
2	6	7	Ribosomal protein S6 kinase beta-1; S6K-beta-1; S6K1; 70 kDa ribosomal protein S6 kinase 1; P70S6K1; p70-S6K 1; Ribosomal protein S6 kinase I; Serine/threonine-protein kinase 14A; p70 ribosomal S6 kinase alpha; p70 S6 kinase alpha; p70 S6K-alpha; p70 S6KA.	P23443	QDGTVTHTFCGTIEY
2	6	8	Serine/threonine-protein kinase PAK 6; PAK-5; p21-activated kinase 6; PAK-6.	Q9NQU5	KRKSFIGTPYWMAPE
2	6	9	Cytochrome c, somatic.	P62898	GQAPGYSYTDANKGK
2	6	10	Mu-type opioid receptor; M-OR-1; MOR-1; Opioid receptor B.	P33535	MQTVTNMYIVNLAIA
2	6	11	Forkhead box protein O4; Fork head domain transcription factor AFX1.	P98177	FRPRASSNASS
2	6	12	Dual specificity mitogen-activated protein kinase kinase 7; MAP kinase kinase 7; MAPKK 7; JNK-activating kinase 2; MAPK/ERK kinase 7; MEK 7; c-Jun N-terminal kinase kinase 2; JNK kinase 2; JNKK 2.	O14733	LVDSKAKTRSAGCAA
2	6	13	Protein kinase C iota type; Atypical protein kinase C-lambda/iota; PRKC-lambda/iota; aPKC-lambda/iota; nPKC-iota.	P41743	REGDTTATFCGTPNY
2	6	14	Myoblast determination protein 1; Class C basic helix-loop-helix protein 1; bHLHc1; Myogenic factor 3; Myf-3.	P15172	VDRRKAATLRERRRL
2	6	15	Eukaryotic initiation factor 4A-III; eIF-4A-III; eIF4A-III; ATP-dependent RNA helicase DDX48; ATP-dependent RNA helicase eIF4A-3; DEAD box protein 48; Eukaryotic initiation factor 4A-like NUK-34; Eukaryotic translation initiation factor 4A isoform 3; Nuclear matrix protein 265; NMP 265; hNMP 265.	P38919	GQHVVSGTPGRVFDM
2	6	16	Tyrosine-protein phosphatase non-receptor type 5; Neural-specific protein-tyrosine phosphatase; Striatum-enriched protein-tyrosine phosphatase; STEP.	P35234	GLLERRGSSASLTIE
2	7	1	Serine/threonine-protein kinase TBK1; NF-kappa-B-activating kinase; T2K; TANK-binding kinase 1.	Q9UHD2	QEDQQFVSLYGTEEY
2	7	2	Acetyl-CoA carboxylase 1; ACC1; ACC-alpha; Acetyl-CoA carboxylase 265; Includes: Biotin carboxylase.	Q5SWU9	VRFVVMVTPEDLKAN
2	7	3	Serine/threonine-protein kinase OSR1; Oxidative stress-responsive 1 protein.	O95747	SRQKVRHTFVGTPCW
2	7	4	Ras-related protein Rab-5B.	P61020	KELQRQASPSIVIAL
2	7	5	Serine/threonine-protein kinase PAK mbt; Protein mushroom bodies tiny; p21-activated kinase-related protein.	Q9VXE5	RRKSLVGTPYWMSPE
2	7	6	Serine/threonine-protein phosphatase 2A catalytic subunit alpha isoform; PP2A-alpha; Replication protein C; RP-C.	P67775	EPHVTRRTPDYFL
2	7	7	Heat shock protein 75 kDa, mitochondrial; HSP 75; TNFR-associated protein 1; Tumor necrosis factor type 1 receptor-associated protein; TRAP-1; Flags: Precursor.	Q5XHZ0	NLGTIARSGSRAFIE
2	7	8	Cytoplasmic aconitate hydratase; Aconitase; Citrate hydro-lyase; Ferritin repressor protein; Iron regulatory protein 1; IRP1; Iron-responsive element-binding protein 1; IRE-BP 1.	P21399	KEFNSYGARRGNDDV
2	7	9	MAP kinase-interacting serine/threonine-protein kinase 1; MAP kinase signal-integrating kinase 1; Mnk1.	O08605	VATPQLLTPVGSADF
2	7	10	Tyrosine-protein kinase ABL1; Abelson murine leukemia viral oncogene homolog 1; Proto-oncogene c-Abl; p150.	P00519	RLMRDDTYTAHAGAK
2	7	11	14-3-3 protein zeta/delta; Protein kinase C inhibitor protein 1; KCIP-1.	P63104	LTLWTSDTQGDADEA
2	7	12	Elongation factor 2; EF-2.	P55823	GETRFTDTRKDEQER
2	7	13	Eukaryotic translation initiation factor 2-alpha kinase 3; PRKR-like endoplasmic reticulum kinase; Pancreatic eIF2-alpha kinase; Flags: Precursor.	Q9Z2B5	NKIDDCNYAIKRIAL
2	7	14	Malate dehydrogenase, mitochondrial; Flags: Precursor.	P40926	SATLSMAYAGARFGF
2	7	15	Calcium/calmodulin-dependent protein kinase type II subunit alpha; CaM kinase II subunit alpha; CaMK-II subunit alpha.	Q9UQM7	LKGAILTTMLATRNF
2	7	16	Cyclic AMP-dependent transcription factor ATF-2; cAMP-dependent transcription factor ATF-2; Activating transcription factor 2; MXBP protein; cAMP response element-binding protein CRE-BP1.	P16951	ADQTPTPTRFIRNCE
2	8	1	Cyclin-dependent kinase-like 5; Serine/threonine-protein kinase 9.	O76039	NYTEYVATRWYR
2	8	2	Serine/threonine-protein kinase MARK1; MAP/microtubule affinity-regulating kinase 1.	Q9P0L2	TPGNKLDTFCGSPPY
2	8	3	Serine/threonine-protein kinase PAK mbt; Protein mushroom bodies tiny; p21-activated kinase-related protein.	Q9VXE5	RRKSLVGTPYWMSPE
2	8	4	MAP kinase-activated protein kinase 2; MAPK-activated protein kinase 2; MAPKAP kinase 2; MAPKAPK-2; MK2.	P49137	SNHGLAISPGMKKRI
2	8	5	Aconitate hydratase, mitochondrial; Aconitase; Citrate hydro-lyase; Flags: Precursor.	Q9ER34	VAVGDENYGEGSSRE
2	8	6	Fructose-bisphosphate aldolase A; Lung cancer antigen NY-LU-1; Muscle-type aldolase.	P04075	GILAADESTATIGKR
2	8	7	Serine/threonine-protein kinase 38; NDR1 protein kinase; Nuclear Dbf2-related kinase 1.	Q15208	NRRALAYSTVGTPDY
2	8	8	Insulin receptor; IR; CD_antigen=CD220; Contains: Insulin receptor subunit alpha; Contains: Insulin receptor subunit beta; Flags: Precursor.	P06213	KTVNKDATDRERIEF
2	8	9	RAC-alpha serine/threonine-protein kinase; Protein kinase B; PKB; Proto-oncogene c-Akt; RAC-PK-alpha.	P31749	HFPQFSYQESHSA
2	8	10	GTP cyclohydrolase 1; GTP cyclohydrolase I; GTP-CH-I; Flags: Precursor.	P22288	VKDIEMFSMCEHHLV
2	8	11	Mitogen-activated protein kinase 8; MAP kinase 8; MAPK 8; JNK-46; Stress-activated protein kinase 1; Stress-activated protein kinase JNK1; c-Jun N-terminal kinase 1.	P45983	TTFMMTPYVVTRYYR
2	8	12	Myosin-VI; Unconventional myosin-6.	Q29122	GGIKGTVIMVPLK
2	8	13	Cell division cycle 7-related protein kinase; CDC7-related kinase; HsCdc7; huCdc7.	O00311	QTAPRAGTPGFRAPE
2	8	14	Phosphoglycerate mutase 1; BPG-dependent PGAM 1; Phosphoglycerate mutase isozyme B; PGAM-B.	P18669	VQIWRRSFDTPPPPM
2	8	15	Histone deacetylase 4; HD4.	P56524	FPLRKTASEPNL
2	8	16	Mitogen-activated protein kinase kinase kinase 11; Mixed lineage kinase 3; Src-homology 3 domain-containing proline-rich kinase.	Q16584	LAREVYKTTRMSAAG
2	9	1	Toll-like receptor 4; hToll; CD_antigen=CD284; Flags: Precursor.	O00206	LYDGYIVYSERDEDF
2	9	2	Mitogen-activated protein kinase kinase kinase 2; MAPK/ERK kinase kinase 2; MEK kinase 2; MEKK 2.	Q9Y2U5	KSLVGTPYWMSPE
2	9	3	Mitogen-activated protein kinase pmk-1; Stress-activated protein kinase pmk-1; p38 MAP kinase 1.	Q17446	TENEMTGYVATRWYR
2	9	4	Histone H4.	P62805	RGGVKRISGLIYEET
2	9	5	Sodium/potassium-transporting ATPase subunit alpha-1; Na(+)/K(+) ATPase alpha-1 subunit; Sodium pump subunit alpha-1; Flags: Precursor.	P05023	ICKTRRNSLFRQGM
2	9	6	ATP-binding cassette sub-family C member 9; Sulfonylurea receptor 2.	P70170	HDLRSRLTIIPQDPV
2	9	7	Mitogen-activated protein kinase pmk-1; Stress-activated protein kinase pmk-1; p38 MAP kinase 1.	Q17446	TENEMTGYVATRWYR
2	9	8	ATP-dependent RNA helicase DDX3X; DEAD box protein 3, X-chromosomal; DEAD box, X isoform; Helicase-like protein 2; HLP2.	O00571	GCHLLVATPGRLVDM
2	9	9	Serum response factor; SRF.	P11831	DNKLRRYTTFSKRKT
2	9	10	CDP-diacylglycerol--glycerol-3-phosphate 3-phosphatidyltransferase, mitochondrial; Phosphatidylglycerophosphate synthase 1; PGP synthase 1; Flags: Precursor.	Q32NB8	GANLSNDYFTNRQDR
2	9	11	Mitogen-activated protein kinase kinase kinase 2; MAPK/ERK kinase kinase 2; MEK kinase 2; MEKK 2.	Q9Y2U5	KSLVGTPYWMSPE
2	9	12	Superoxide dismutase [Cu-Zn].	P00441	DNTNGCTSAGAHFNP
2	9	13	Transcription factor AP-1; Activator protein 1; AP1; Proto-oncogene c-Jun; V-jun avian sarcoma virus 17 oncogene homolog; p39.	P05412	LNMLKLSSPELEKFI
2	9	14	RAC-gamma serine/threonine-protein kinase; Protein kinase Akt-3; Protein kinase B gamma; PKB gamma; RAC-PK-gamma; STK-2.	Q9Y243	TYGRTTKTFCGTPEY
2	9	15	Repressor of RNA polymerase III transcription MAF1 homolog.	Q9H063	PHDLQALSPPQTS
2	9	16	Mitogen-activated protein kinase kinase kinase 9; Mixed lineage kinase 1.	P80192	TRMSAAGTYAWMAPE
2	10	1	cAMP-dependent protein kinase catalytic subunit alpha; PKA C-alpha.	P17612	RVQGRTWTLCGTPEY
2	10	2	Septin-2; Neural precursor cell expressed developmentally down-regulated protein 5; NEDD-5.	Q15019	YPLPDCDSDEDEDYK
2	10	3	TGF-beta receptor type-2; TGFR-2; TGF-beta type II receptor; Transforming growth factor-beta receptor type II; TGF-beta receptor type II; TbetaR-II; Flags: Precursor.	P37173	GQVGTRRYMAPEVLE
2	10	4	Receptor tyrosine-protein kinase erbB-2; Metastatic lymph node gene 19 protein; MLN 19; Proto-oncogene Neu; Proto-oncogene c-ErbB-2; Tyrosine kinase-type cell surface receptor HER2; p185erbB2; CD_antigen=CD340; Flags: Precursor.	P04626	GAFGNVYKGVWVPE
2	10	5	Inhibitor of nuclear factor kappa-B kinase subunit epsilon; I-kappa-B kinase epsilon; IKK-E; IKK-epsilon; IkBKE; Inducible I kappa-B kinase; IKK-i.	Q14164	EDQQFVSLYGTEEY
2	10	6	TGF-beta receptor type-1; TGFR-1; Activin receptor-like kinase 5; ALK-5; Serine/threonine-protein kinase receptor R4; SKR4; TGF-beta type I receptor; Transforming growth factor-beta receptor type I; TGF-beta receptor type I; TbetaR-I; Flags: Precursor.	P36897	MTTSGSGSGLPLLVQ
2	10	7	Serine/threonine-protein kinase SIK1; Protein kinase KID2; Salt-inducible protein kinase 1; SIK-1; Serine/threonine-protein kinase SNF1-like kinase 1; Serine/threonine-protein kinase SNF1LK.	Q9R1U5	LSTWCGSPPYAAPE
2	10	8	Elongation factor 2; EF-2.	P13639	KVMKFSVSPVVRVAV
2	10	9	Serine/threonine-protein kinase B-raf; Proto-oncogene B-Raf; p94; v-Raf murine sarcoma viral oncogene homolog B1.	P15056	IGDFGLATAKTRWSG
2	10	10	Catenin beta-1; Beta-catenin.	P35222	RNEGVATYAAAVLFR
2	10	11	Cyclin-dependent kinase 4; Cell division protein kinase 4; PSK-J3.	P11802	YDFEMRLTSVVVTQW
2	10	12	Histone H3.3.	P84243	ATKAARKSAPSTGGV
2	10	13	Leucine-rich repeat serine/threonine-protein kinase 2; Dardarin.	Q5S007	SPVIIVGTHYDISYE
2	10	14	Casein kinase I isoform alpha; CKI-alpha; CK1.	P48729	KISEKKMSTPVEVLC
2	10	15	empty	empty	empty
2	10	16	empty	empty	empty
2	11	1	TGF-beta receptor type-1; TGFR-1; Activin receptor-like kinase 5; ALK-5; Serine/threonine-protein kinase receptor R4; SKR4; TGF-beta type I receptor; Transforming growth factor-beta receptor type I; TGF-beta receptor type I; TbetaR-I; Flags: Precursor.	P36897	MTTSGSGSGLPLLVQ
2	11	2	Catalase.	P04040	NAKDEIVYCKFHYKT
2	11	3	Serine/threonine-protein kinase SIK1; Protein kinase KID2; Salt-inducible protein kinase 1; SIK-1; Serine/threonine-protein kinase SNF1-like kinase 1; Serine/threonine-protein kinase SNF1LK.	Q9R1U5	LSTWCGSPPYAAPE
2	11	4	CDP-diacylglycerol--glycerol-3-phosphate 3-phosphatidyltransferase, mitochondrial; Phosphatidylglycerophosphate synthase 1; PGP synthase 1; Flags: Precursor.	Q32NB8	GANLSNDYFTNRQDR
2	11	5	Serine/threonine-protein kinase MARK1; MAP/microtubule affinity-regulating kinase 1.	Q9P0L2	TPGNKLDTFCGSPPY
2	11	6	Heat shock protein 75 kDa, mitochondrial; HSP 75; TNFR-associated protein 1; Tumor necrosis factor type 1 receptor-associated protein; TRAP-1; Flags: Precursor.	Q5XHZ0	NLGTIARSGSRAFIE
2	11	7	Insulin receptor; IR; CD_antigen=CD220; Contains: Insulin receptor subunit alpha; Contains: Insulin receptor subunit beta; Flags: Precursor.	P06213	KTVNKDATDRERIEF
2	11	8	RAC-gamma serine/threonine-protein kinase; Protein kinase Akt-3; Protein kinase B gamma; PKB gamma; RAC-PK-gamma; STK-2.	Q9Y243	TYGRTTKTFCGTPEY
2	11	9	Serine/threonine-protein kinase B-raf; Proto-oncogene B-Raf; p94; v-Raf murine sarcoma viral oncogene homolog B1.	P15056	IGDFGLATAKTRWSG
2	11	10	Aconitate hydratase, mitochondrial; Aconitase; Citrate hydro-lyase; Flags: Precursor.	Q9ER34	VAVGDENYGEGSSRE
2	11	11	Casein kinase II subunit alpha; CK II alpha.	P68400	DWGLAEFYHPGQEYN
2	11	12	Malate dehydrogenase, mitochondrial; Flags: Precursor.	P40926	SATLSMAYAGARFGF
2	11	13	Catenin beta-1; Beta-catenin.	P35222	RNEGVATYAAAVLFR
2	11	14	Serine/threonine-protein kinase PAK 6; PAK-5; p21-activated kinase 6; PAK-6.	Q9NQU5	KRKSFIGTPYWMAPE
2	11	15	Serine/threonine-protein phosphatase 2A catalytic subunit alpha isoform; PP2A-alpha; Replication protein C; RP-C.	P67775	EPHVTRRTPDYFL
2	11	16	Mitogen-activated protein kinase kinase kinase 9; Mixed lineage kinase 1.	P80192	TRMSAAGTYAWMAPE
2	12	1	cAMP-dependent protein kinase catalytic subunit alpha; PKA C-alpha.	P17612	RVQGRTWTLCGTPEY
2	12	2	ATP-binding cassette sub-family C member 9; Sulfonylurea receptor 2.	P70170	HDLRSRLTIIPQDPV
2	12	3	Transcription factor AP-1; Activator protein 1; AP1; Proto-oncogene c-Jun; V-jun avian sarcoma virus 17 oncogene homolog; p39.	P05412	LNMLKLSSPELEKFI
2	12	4	TGF-beta receptor type-2; TGFR-2; TGF-beta type II receptor; Transforming growth factor-beta receptor type II; TGF-beta receptor type II; TbetaR-II; Flags: Precursor.	P37173	GQVGTRRYMAPEVLE
2	12	5	Cell division cycle 7-related protein kinase; CDC7-related kinase; HsCdc7; huCdc7.	O00311	QTAPRAGTPGFRAPE
2	12	6	Tyrosine-protein phosphatase non-receptor type 5; Neural-specific protein-tyrosine phosphatase; Striatum-enriched protein-tyrosine phosphatase; STEP.	P35234	GLLERRGSSASLTIE
2	12	7	Protein disulfide-isomerase A6; Endoplasmic reticulum protein 5; ER protein 5; ERp5; Protein disulfide isomerase P5; Thioredoxin domain-containing protein 7; Flags: Precursor.	Q15084	EEEIDLSDIDLDE
2	12	8	Mitogen-activated protein kinase pmk-1; Stress-activated protein kinase pmk-1; p38 MAP kinase 1.	Q17446	TENEMTGYVATRWYR
2	12	9	Superoxide dismutase [Cu-Zn].	P00441	DNTNGCTSAGAHFNP
2	12	10	Mitogen-activated protein kinase kinase kinase 2; MAPK/ERK kinase kinase 2; MEK kinase 2; MEKK 2.	Q9Y2U5	KSLVGTPYWMSPE
2	12	11	Mitogen-activated protein kinase kinase kinase 11; Mixed lineage kinase 3; Src-homology 3 domain-containing proline-rich kinase.	Q16584	LAREVYKTTRMSAAG
2	12	12	Serum response factor; SRF.	P11831	DNKLRRYTTFSKRKT
2	12	13	Cyclin-dependent kinase-like 5; Serine/threonine-protein kinase 9.	O76039	NYTEYVATRWYR
2	12	14	Histone deacetylase 4; HD4.	P56524	FPLRKTASEPNL
2	12	15	Dual specificity mitogen-activated protein kinase kinase 7; MAP kinase kinase 7; MAPKK 7; JNK-activating kinase 2; MAPK/ERK kinase 7; MEK 7; c-Jun N-terminal kinase kinase 2; JNK kinase 2; JNKK 2.	O14733	LVDSKAKTRSAGCAA
2	12	16	Repressor of RNA polymerase III transcription MAF1 homolog.	Q9H063	PHDLQALSPPQTS
2	13	1	Eukaryotic translation initiation factor 2-alpha kinase 3; PRKR-like endoplasmic reticulum kinase; Pancreatic eIF2-alpha kinase; Flags: Precursor.	Q9Z2B5	NKIDDCNYAIKRIAL
2	13	2	Inhibitor of nuclear factor kappa-B kinase subunit beta; I-kappa-B-kinase beta; IKK-B; IKK-beta; IkBKB; I-kappa-B kinase 2; IKK2; Nuclear factor NF-kappa-B inhibitor kinase beta; NFKBIKB.	O14920	ELLWKQTYSCSVDYW
2	13	3	Mu-type opioid receptor; M-OR-1; MOR-1; Opioid receptor B.	P33535	MQTVTNMYIVNLAIA
2	13	4	Ras-related protein Rab-5B.	P61020	KELQRQASPSIVIAL
2	13	5	Forkhead box protein O4; Fork head domain transcription factor AFX1.	P98177	FRPRASSNASS
2	13	6	Leucine-rich repeat serine/threonine-protein kinase 2; Dardarin.	Q5S007	SPVIIVGTHYDISYE
2	13	7	ATP-dependent RNA helicase DDX3X; DEAD box protein 3, X-chromosomal; DEAD box, X isoform; Helicase-like protein 2; HLP2.	O00571	GCHLLVATPGRLVDM
2	13	8	Ribosomal protein S6 kinase beta-1; S6K-beta-1; S6K1; 70 kDa ribosomal protein S6 kinase 1; P70S6K1; p70-S6K 1; Ribosomal protein S6 kinase I; Serine/threonine-protein kinase 14A; p70 ribosomal S6 kinase alpha; p70 S6 kinase alpha; p70 S6K-alpha; p70 S6KA.	P23443	QDGTVTHTFCGTIEY
2	13	9	14-3-3 protein zeta/delta; Protein kinase C inhibitor protein 1; KCIP-1.	P63104	LTLWTSDTQGDADEA
2	13	10	Serine/threonine-protein kinase PAK mbt; Protein mushroom bodies tiny; p21-activated kinase-related protein.	Q9VXE5	RRKSLVGTPYWMSPE
2	13	11	Myosin-VI; Unconventional myosin-6.	Q29122	GGIKGTVIMVPLK
2	13	12	RAC-alpha serine/threonine-protein kinase; Protein kinase B; PKB; Proto-oncogene c-Akt; RAC-PK-alpha.	P31749	HFPQFSYQESHSA
2	13	13	GTP cyclohydrolase 1; GTP cyclohydrolase I; GTP-CH-I; Flags: Precursor.	P22288	VKDIEMFSMCEHHLV
2	13	14	Inhibitor of nuclear factor kappa-B kinase subunit epsilon; I-kappa-B kinase epsilon; IKK-E; IKK-epsilon; IkBKE; Inducible I kappa-B kinase; IKK-i.	Q14164	EDQQFVSLYGTEEY
2	13	15	Insulin receptor; IR; CD_antigen=CD220; Contains: Insulin receptor subunit alpha; Contains: Insulin receptor subunit beta; Flags: Precursor.	P06213	KSLVGTPYWMSPE
2	13	16	Mitogen-activated protein kinase 8; MAP kinase 8; MAPK 8; JNK-46; Stress-activated protein kinase 1; Stress-activated protein kinase JNK1; c-Jun N-terminal kinase 1.	P45983	TTFMMTPYVVTRYYR
2	14	1	Fructose-bisphosphate aldolase A; Lung cancer antigen NY-LU-1; Muscle-type aldolase.	P04075	GILAADESTATIGKR
2	14	2	Tyrosine-protein kinase ABL1; Abelson murine leukemia viral oncogene homolog 1; Proto-oncogene c-Abl; p150.	P00519	RLMRDDTYTAHAGAK
2	14	3	Cytochrome c, somatic.	P62898	GQAPGYSYTDANKGK
2	14	4	Serine/threonine-protein kinase TBK1; NF-kappa-B-activating kinase; T2K; TANK-binding kinase 1.	Q9UHD2	QEDQQFVSLYGTEEY
2	14	5	Histone H3.3.	P84243	ATKAARKSAPSTGGV
2	14	6	Acetyl-CoA carboxylase 1; ACC1; ACC-alpha; Acetyl-CoA carboxylase 265; Includes: Biotin carboxylase.	Q5SWU9	VRFVVMVTPEDLKAN
2	14	7	Cytoplasmic aconitate hydratase; Aconitase; Citrate hydro-lyase; Ferritin repressor protein; Iron regulatory protein 1; IRP1; Iron-responsive element-binding protein 1; IRE-BP 1.	P21399	KEFNSYGARRGNDDV
2	14	8	Cyclic AMP-dependent transcription factor ATF-2; cAMP-dependent transcription factor ATF-2; Activating transcription factor 2; MXBP protein; cAMP response element-binding protein CRE-BP1.	P16951	ADQTPTPTRFIRNCE
2	14	9	Elongation factor 2; EF-2.	P55823	GETRFTDTRKDEQER
2	14	10	L-lactate dehydrogenase A chain; LDH-A; Cell proliferation-inducing gene 19 protein; LDH muscle subunit; LDH-M; Renal carcinoma antigen NY-REN-59.	P00338	KKVIGSAYEVIKLKG
2	14	11	Calcium/calmodulin-dependent protein kinase type II subunit alpha; CaM kinase II subunit alpha; CaMK-II subunit alpha.	Q9UQM7	LKGAILTTMLATRNF
2	14	12	MAP kinase-interacting serine/threonine-protein kinase 1; MAP kinase signal-integrating kinase 1; Mnk1.	O08605	VATPQLLTPVGSADF
2	14	13	Serine/threonine-protein kinase OSR1; Oxidative stress-responsive 1 protein.	O95747	SRQKVRHTFVGTPCW
2	14	14	Myoblast determination protein 1; Class C basic helix-loop-helix protein 1; bHLHc1; Myogenic factor 3; Myf-3.	P15172	VDRRKAATLRERRRL
2	14	15	Serine/threonine-protein kinase 38; NDR1 protein kinase; Nuclear Dbf2-related kinase 1.	Q15208	NRRALAYSTVGTPDY
2	14	16	Eukaryotic initiation factor 4A-III; eIF-4A-III; eIF4A-III; ATP-dependent RNA helicase DDX48; ATP-dependent RNA helicase eIF4A-3; DEAD box protein 48; Eukaryotic initiation factor 4A-like NUK-34; Eukaryotic translation initiation factor 4A isoform 3; Nuclear matrix protein 265; NMP 265; hNMP 265.	P38919	GQHVVSGTPGRVFDM
2	15	1	Histone H4.	P62805	RGGVKRISGLIYEET
2	15	2	Mitogen-activated protein kinase pmk-1; Stress-activated protein kinase pmk-1; p38 MAP kinase 1.	Q17446	TENEMTGYVATRWYR
2	15	3	Cyclin-dependent kinase 4; Cell division protein kinase 4; PSK-J3.	P11802	YDFEMRLTSVVVTQW
2	15	4	Elongation factor 2; EF-2.	P13639	KVMKFSVSPVVRVAV
2	15	5	Casein kinase I isoform alpha; CKI-alpha; CK1.	P48729	KISEKKMSTPVEVLC
2	15	6	Protein kinase C iota type; Atypical protein kinase C-lambda/iota; PRKC-lambda/iota; aPKC-lambda/iota; nPKC-iota.	P41743	REGDTTATFCGTPNY
2	15	7	40S ribosomal protein S3.	P23396	SGVEVRVTPHRTEII
2	15	8	Receptor tyrosine-protein kinase erbB-2; Metastatic lymph node gene 19 protein; MLN 19; Proto-oncogene Neu; Proto-oncogene c-ErbB-2; Tyrosine kinase-type cell surface receptor HER2; p185erbB2; CD_antigen=CD340; Flags: Precursor.	P04626	GAFGNVYKGVWVPE
2	15	9	Septin-2; Neural precursor cell expressed developmentally down-regulated protein 5; NEDD-5.	Q15019	YPLPDCDSDEDEDYK
2	15	10	Serine/threonine-protein kinase PAK mbt; Protein mushroom bodies tiny; p21-activated kinase-related protein.	Q9VXE5	RRKSLVGTPYWMSPE
2	15	11	MAP kinase-activated protein kinase 2; MAPK-activated protein kinase 2; MAPKAP kinase 2; MAPKAPK-2; MK2.	P49137	SNHGLAISPGMKKRI
2	15	12	Toll-like receptor 4; hToll; CD_antigen=CD284; Flags: Precursor.	O00206	LYDGYIVYSERDEDF
2	15	13	Sodium/potassium-transporting ATPase subunit alpha-1; Na(+)/K(+) ATPase alpha-1 subunit; Sodium pump subunit alpha-1; Flags: Precursor.	P05023	ICKTRRNSLFRQGM
2	15	14	Phosphoglycerate mutase 1; BPG-dependent PGAM 1; Phosphoglycerate mutase isozyme B; PGAM-B.	P18669	VQIWRRSFDTPPPPM
2	15	15	empty	empty	empty
2	15	16	empty	empty	empty
2	16	1	empty	empty	empty
2	16	2	empty	empty	empty
2	16	3	empty	empty	empty
2	16	4	empty	empty	empty
2	16	5	empty	empty	empty
2	16	6	empty	empty	empty
2	16	7	empty	empty	empty
2	16	8	empty	empty	empty
2	16	9	empty	empty	empty
2	16	10	empty	empty	empty
2	16	11	Human IgM	Human IgM	Human IgM
2	16	12	Human IgM	Human IgM	Human IgM
2	16	13	Human IgM	Human IgM	Human IgM
2	16	14	Human IgG	Human IgG	Human IgG
2	16	15	Human IgG	Human IgG	Human IgG
2	16	16	Human IgG	Human IgG	Human IgG
3	1	1	Cell division cycle 5-like protein; Cdc5-like protein; Pombe cdc5-related protein.	Q99459	PLKGGLNTPLNNSDF
3	1	2	Nuclear factor NF-kappa-B p110 subunit; Rel-p110; Relish protein; Contains: Nuclear factor NF-kappa-B p68 subunit; Rel-p68; Contains: Nuclear factor NF-kappa-B p49 subunit; Rel-p49.	Q94527	YIQLKRPSDGATSEP
3	1	3	Serine/threonine-protein kinase PAK 6; PAK-5; p21-activated kinase 6; PAK-6.	Q9NQU5	KRKSFIGTPYWMAPE
3	1	4	Succinate dehydrogenase [ubiquinone] flavoprotein subunit, mitochondrial; Flavoprotein subunit of complex II; Fp; Flags: Precursor.	Q920L2	YKERIDEYDYAKPLE
3	1	5	Programmed cell death 6-interacting protein; PDCD6-interacting protein; ALG-2-interacting protein 1; Hp95.	Q8WUM4	KKDNDFIYHERIPDI
3	1	6	Mitogen-activated protein kinase kinase kinase kinase 1; Hematopoietic progenitor kinase; MAPK/ERK kinase kinase kinase 1; MEK kinase kinase 1; MEKKK 1.	Q92918	ATINKRKSFIGTPYW
3	1	7	Protein phosphatase 2A B56 delta subunit.	Q7TNL5	KPLLRRKSDLPQDTY
3	1	8	Serine/threonine-protein kinase MARK1; MAP/microtubule affinity-regulating kinase 1.	Q9P0L2	TPGNKLDTFCGSPPY
3	1	9	Serine/threonine-protein kinase OSR1; Oxidative stress-responsive 1 protein.	Q6P9R2	KDPTKRPTATELLKH
3	1	10	Tyrosine-protein kinase JAK2; Janus kinase 2; JAK-2.	Q62120	GSLLTYLRKNTNT
3	1	11	Mitogen-activated protein kinase kinase kinase 2; MAPK/ERK kinase kinase 2; MEK kinase 2; MEKK 2.	Q61083	ERKKRYTVVGNP
3	1	12	Eukaryotic translation initiation factor 4E-binding protein 1; 4E-BP1; eIF4E-binding protein 1; Phosphorylated heat- and acid-stable protein regulated by insulin 1; PHAS-I.	Q60876	GGTLFSTTPGGTRIV
3	1	13	Calcium/calmodulin-dependent protein kinase type II subunit delta; CaM kinase II subunit delta; CaMK-II subunit delta.	Q13557	SVVHRQETVDCLKKF
3	1	14	Peptidyl-prolyl cis-trans isomerase NIMA-interacting 1; Peptidyl-prolyl cis-trans isomerase Pin1; PPIase Pin1; Rotamase Pin1.	Q13526	SHLLVKHSGSRRPSS
3	1	15	Mitogen-activated protein kinase 7; MAP kinase 7; MAPK 7; Big MAP kinase 1; BMK-1; Extracellular signal-regulated kinase 5; ERK-5.	Q13164	HAGFLTEYVATRWYR
3	1	16	Serine/threonine-protein kinase PAK 1; Alpha-PAK; p21-activated kinase 1; PAK-1; p65-PAK.	Q13153	QGASGTVYTAIETST
3	2	1	5'-AMP-activated protein kinase catalytic subunit alpha-2; AMPK subunit alpha-2.	Q09137	VDPMKRATIEDIKKH
3	2	2	DNA repair protein RAD51 homolog 1; HsRAD51; hRAD51; RAD51 homolog A.	Q06609	ETRICKIYDSPCLPE
3	2	3	Tyrosine-protein kinase BTK; Agammaglobulinaemia tyrosine kinase; ATK; B-cell progenitor kinase; BPK; Bruton tyrosine kinase.	Q06187	RYVLDDQYTSSGGTK
3	2	4	Focal adhesion kinase 1; FADK 1; Protein-tyrosine kinase 2; pp125FAK.	Q05397	IVDEEGDYSTPATRD
3	2	5	Transcription factor p65; Nuclear factor NF-kappa-B p65 subunit; Nuclear factor of kappa light polypeptide gene enhancer in B-cells 3.	Q04206	RPSDGDCSEPVKFTY
3	2	6	Peptidyl-prolyl cis-trans isomerase FKBP4; PPIase FKBP4; 51 kDa FK506-binding protein; FKBP51; 52 kDa FK506-binding protein; 52 kDa FKBP; FKBP-52; 59 kDa immunophilin; p59; FK506-binding protein 4; FKBP-4; FKBP59; HSP-binding immunophilin; HBI; Immunophilin FKBP52; Rotamase; Contains: Peptidyl-prolyl cis-trans isomerase FKBP4, N-terminally processed.	Q02790	LAKEKKLYANMFDKF
3	2	7	Dual specificity mitogen-activated protein kinase kinase 1; MAP kinase kinase 1; MAPKK 1; MKK1; ERK activator kinase 1; MAPK/ERK kinase 1; MEK 1.	Q02750	KICDFGVSGQLIDSM
3	2	8	Cyclin-dependent kinase 5; Cell division protein kinase 5; Serine/threonine-protein kinase PSSALRE; Tau protein kinase II catalytic subunit; TPKII catalytic subunit.	Q00535	EKIGEGTYGTVFKAK
3	2	9	Ephrin type-A receptor 4; EPH-like kinase 8; EK8; hEK8; Tyrosine-protein kinase TYRO1; Tyrosine-protein kinase receptor SEK; Flags: Precursor.	P54764	SYVDPHTYEDPNQAV
3	2	10	Mitogen-activated protein kinase 12; MAP kinase 12; MAPK 12; Extracellular signal-regulated kinase 6; ERK-6; Mitogen-activated protein kinase p38 gamma; MAP kinase p38 gamma; Stress-activated protein kinase 3.	P53778	RPTENEMTGYVATRW
3	2	11	Mitogen-activated protein kinase kinase kinase 2; MAPK/ERK kinase kinase 2; MEK kinase 2; MEKK 2.	Q61083	ERKKRYTVVGNPYW
3	2	12	Serine/threonine-protein kinase PLK1; Polo-like kinase 1; PLK-1; Serine/threonine-protein kinase 13; STPK13.	P53350	LELCRKRSMMELHKR
3	2	13	Mitogen-activated protein kinase kinase kinase 1; MAPK/ERK kinase kinase 1; MEK kinase 1; MEKK 1.	P53349	GSLVGTLNYVAPE
3	2	14	Tyrosine-protein kinase JAK3; Janus kinase 3; JAK-3; Leukocyte janus kinase; L-JAK.	P52333	QVARGMEYLASRRCI
3	2	15	Ribosomal protein S6 kinase alpha-3; S6K-alpha-3; 90 kDa ribosomal protein S6 kinase 3; p90-RSK 3; p90RSK3; Insulin-stimulated protein kinase 1; ISPK-1; MAP kinase-activated protein kinase 1b; MAPK-activated protein kinase 1b; MAPKAP kinase 1b; MAPKAPK-1b; Ribosomal S6 kinase 2; RSK-2; pp90RSK2.	P51812	DSEFTCKTPKDSPGV
3	2	16	Signal transducer and activator of transcription 5B.	P51692	KDQAFSKYYTP
3	3	1	Cyclin-dependent kinase 9; C-2K; Cell division cycle 2-like protein kinase 4; Cell division protein kinase 9; Serine/threonine-protein kinase PITALRE.	P50750	NGQPNRYTNRVVTLW
3	3	2	V-type proton ATPase catalytic subunit A; V-ATPase subunit A; V-ATPase 69 kDa subunit; Vacuolar proton pump subunit alpha.	P50516	LPPKSKGTVTYIAP
3	3	3	Ubiquitin-conjugating enzyme E2 A; RAD6 homolog A; HR6A; hHR6A; Ubiquitin carrier protein A; Ubiquitin-protein ligase A.	P49459	LDEPNPNSPANSLAA
3	3	4	MAP kinase-activated protein kinase 2; MAPK-activated protein kinase 2; MAPKAP kinase 2; MAPKAPK-2; MK2.	P49138	DTLQTPCYTPYY
3	3	5	60S ribosomal protein L12.	P30050	KIGPLGLSPKKVGDD
3	3	6	Pyruvate dehydrogenase E1 component subunit alpha, somatic form, mitochondrial; PDHE1-A type I; Flags: Precursor.	P29804	SMSDPGTSYRTREEI
3	3	7	Pyruvate dehydrogenase E1 component subunit alpha, somatic form, mitochondrial; PDHE1-A type I; Flags: Precursor.	P29804	TYRYYGHSMSDPGTS
3	3	8	Ephrin type-A receptor 3; EPH-like kinase 4; EK4; hEK4; HEK; Tyrosine-protein kinase TYRO4; Tyrosine-protein kinase receptor ETK1; Flags: Precursor.	P29320	ESATEGAYTTRGGKI
3	3	9	Mitogen-activated protein kinase 1; MAP kinase 1; MAPK 1; ERT1; Extracellular signal-regulated kinase 2; ERK-2; MAP kinase isoform p42; p42-MAPK; Mitogen-activated protein kinase 2; MAP kinase 2; MAPK 2.	P28482	LGVLGSPSPEDLECI
3	3	10	Choline O-acetyltransferase; CHOACTase; ChAT; Choline acetylase.	P28329	VATYESAGIRRFALG
3	3	11	Serine/threonine-protein kinase MARK1; MAP/microtubule affinity-regulating kinase 1.	Q9P0L2	TPGNKLDTFCGSPPY
3	3	12	Mitogen-activated protein kinase 3; MAP kinase 3; MAPK 3; ERT2; Extracellular signal-regulated kinase 1; ERK-1; Insulin-stimulated MAP2 kinase; MAP kinase isoform p44; p44-MAPK; Microtubule-associated protein 2 kinase; Mitogen-activated protein kinase 1; MAP kinase 1; MAPK 1; p44-ERK1.	P27361	FLTEYVATRWYRAPE
3	3	13	Moesin; Membrane-organizing extension spike protein.	P26038	GRDKYKTLREIRKG
3	3	14	Beta-adrenergic receptor kinase 1; Beta-ARK-1; G-protein coupled receptor kinase 2.	P25098	AVLADVSYLMAMEKS
3	3	15	DNA-directed RNA polymerase II subunit RPB1; RNA polymerase II subunit B1; DNA-directed RNA polymerase II subunit A; DNA-directed RNA polymerase III largest subunit; RNA-directed RNA polymerase II subunit RPB1.	P24928	SPNYSPTSPTYSPTS
3	3	16	Ribosomal protein S6 kinase beta-1; S6K-beta-1; S6K1; 70 kDa ribosomal protein S6 kinase 1; P70S6K1; p70-S6K 1; Ribosomal protein S6 kinase I; Serine/threonine-protein kinase 14A; p70 ribosomal S6 kinase alpha; p70 S6 kinase alpha; p70 S6K-alpha; p70 S6KA.	P23443	NRVFQGFTYVAPSIL
3	4	1	Glycogen phosphorylase, muscle form; Myophosphorylase.	P11217	QEKRKQISVRGIVDV
3	4	2	Glutamate dehydrogenase 1, mitochondrial; GDH 1; Memory-related gene 2 protein; MRG-2; Flags: Precursor.	P10860	EKITRRFTLELAKKG
3	4	3	Serine/threonine-protein kinase A-Raf; Proto-oncogene A-Raf; Proto-oncogene A-Raf-1; Proto-oncogene Pks.	P10398	QTAQGMDYLHAKNII
3	4	4	Fructose-1,6-bisphosphatase 1; FBPase 1; D-fructose-1,6-bisphosphate 1-phosphohydrolase 1.	P09467	DVHRTLKYGGIFLYP
3	4	5	Pyruvate dehydrogenase E1 component subunit alpha, somatic form, mitochondrial; PDHE1-A type I; Flags: Precursor.	P08559	MSDPGTSYRTREEIQ
3	4	6	Pyruvate dehydrogenase E1 component subunit alpha, somatic form, mitochondrial; PDHE1-A type I; Flags: Precursor.	P08559	LEMVTYRYYGHSMSD
3	4	7	Heat shock protein HSP 90-beta; HSP 90; Heat shock 84 kDa; HSP 84; HSP84.	P08238	KENQKHIYYITGESR
3	4	8	Transcription factor Sp1.	P08047	KVYGKTSHLRAHLR
3	4	9	Proto-oncogene tyrosine-protein kinase receptor Ret; Cadherin family member 12; Proto-oncogene c-Ret; Flags: Precursor.	P07949	DVYEDDAYLKRSKGR
3	4	10	Superoxide dismutase [Mn], mitochondrial; Flags: Precursor.	P07895	SIFWCNLSPNGG
3	4	11	Sodium/potassium-transporting ATPase subunit alpha-1; Na(+)/K(+) ATPase alpha-1 subunit; Sodium pump subunit alpha-1; Flags: Precursor.	P06685	QLDEILRYHTEIVFA
3	4	12	Cyclin-dependent kinase 1; CDK1; Cell division control protein 2 homolog; Cell division protein kinase 1; p34 protein kinase.	P06493	MKKIRLESDDEGIPS
3	4	13	Ribonuclease H2 subunit A; RNase H2 subunit A; Aicardi-Goutieres syndrome 4 protein; AGS4; RNase H(35); Ribonuclease HI large subunit; RNase HI large subunit; Ribonuclease HI subunit A.	O75792	TEYGSGYPNDPETK
3	4	14	Ribosomal protein S6 kinase alpha-5; S6K-alpha-5; 90 kDa ribosomal protein S6 kinase 5; Nuclear mitogen- and stress-activated protein kinase 1; RSK-like protein kinase; RSKL.	O75582	DKIFRGYSYVAPSIL
3	4	15	Nuclear receptor subfamily 1 group I member 2; Orphan nuclear receptor PAR1; Orphan nuclear receptor PXR; Pregnane X receptor; Steroid and xenobiotic receptor; SXR.	O75469	GYHYNALTCEGCKGF
3	4	16	NADH dehydrogenase [ubiquinone] iron-sulfur protein 7, mitochondrial; Complex I-20kD; CI-20kD; NADH-ubiquinone oxidoreductase 20 kDa subunit; PSST subunit; Flags: Precursor.	O75251	IIVAGTLTNKMAPAL
3	5	1	6-phosphofructo-2-kinase/fructose-2,6-biphosphatase 2; 6PF-2-K/Fru-2,6-P2ase 2; PFK/FBPase 2; 6PF-2-K/Fru-2,6-P2ase heart-type isozyme; Includes: 6-phosphofructo-2-kinase; Includes: Fructose-2,6-bisphosphatase.	O60825	RYPRGESYEDLVARL
3	5	2	NUAK family SNF1-like kinase 1; AMPK-related protein kinase 5.	O60285	EQRLLNTFCGSPLY
3	5	3	Serine/threonine-protein kinase NLK; Nemo-like kinase.	O54949	DQNKHMTQEVVTQY
3	5	4	Mitogen-activated protein kinase pmk-3; Stress-activated protein kinase pmk-3; p38 MAP kinase 3.	O44514	DPTLTDYVATRWYR
3	5	5	Serine protease HTRA2, mitochondrial; High temperature requirement protein A2; HtrA2; Omi stress-regulated endoprotease; Serine protease 25; Serine proteinase OMI; Flags: Precursor.	O43464	VYKVIVGSPAHLGGL
3	5	6	Mitogen-activated protein kinase kinase kinase 7; Transforming growth factor-beta-activated kinase 1; TGF-beta-activated kinase 1.	O43318	YMTNNKGSAAWMAPE
3	5	7	Mitogen-activated protein kinase kinase kinase 5; Apoptosis signal-regulating kinase 1; ASK-1; MAPK/ERK kinase kinase 5; MEK kinase 5; MEKK 5.	O35099	TETFTGTLQYMAPE
3	5	8	Mitogen-activated protein kinase 13; MAP kinase 13; MAPK 13; Mitogen-activated protein kinase p38 delta; MAP kinase p38 delta; Stress-activated protein kinase 4.	O15264	EMTGYVATRWYR
3	5	9	empty	empty	empty
3	5	10	empty	empty	empty
3	5	11	empty	empty	empty
3	5	12	empty	empty	empty
3	5	13	empty	empty	empty
3	5	14	empty	empty	empty
3	5	15	empty	empty	empty
3	5	16	empty	empty	empty
3	6	1	Mitogen-activated protein kinase kinase kinase 1; MAPK/ERK kinase kinase 1; MEK kinase 1; MEKK 1.	P53349	GSLVGTLNYVAPE
3	6	2	Glutamate dehydrogenase 1, mitochondrial; GDH 1; Memory-related gene 2 protein; MRG-2; Flags: Precursor.	P10860	EKITRRFTLELAKKG
3	6	3	NUAK family SNF1-like kinase 1; AMPK-related protein kinase 5.	O60285	EQRLLNTFCGSPLY
3	6	4	Serine protease HTRA2, mitochondrial; High temperature requirement protein A2; HtrA2; Omi stress-regulated endoprotease; Serine protease 25; Serine proteinase OMI; Flags: Precursor.	O43464	VYKVIVGSPAHLGGL
3	6	5	empty	empty	empty
3	6	6	Peptidyl-prolyl cis-trans isomerase FKBP4; PPIase FKBP4; 51 kDa FK506-binding protein; FKBP51; 52 kDa FK506-binding protein; 52 kDa FKBP; FKBP-52; 59 kDa immunophilin; p59; FK506-binding protein 4; FKBP-4; FKBP59; HSP-binding immunophilin; HBI; Immunophilin FKBP52; Rotamase; Contains: Peptidyl-prolyl cis-trans isomerase FKBP4, N-terminally processed.	Q02790	LAKEKKLYANMFDKF
3	6	7	Glycogen phosphorylase, muscle form; Myophosphorylase.	P11217	QEKRKQISVRGIVDV
3	6	8	Serine/threonine-protein kinase OSR1; Oxidative stress-responsive 1 protein.	Q6P9R2	KDPTKRPTATELLKH
3	6	9	Signal transducer and activator of transcription 5B.	P51692	KDQAFSKYYTP
3	6	10	DNA-directed RNA polymerase II subunit RPB1; RNA polymerase II subunit B1; DNA-directed RNA polymerase II subunit A; DNA-directed RNA polymerase III largest subunit; RNA-directed RNA polymerase II subunit RPB1.	P24928	SPNYSPTSPTYSPTS
3	6	11	Ephrin type-A receptor 4; EPH-like kinase 8; EK8; hEK8; Tyrosine-protein kinase TYRO1; Tyrosine-protein kinase receptor SEK; Flags: Precursor.	P54764	SYVDPHTYEDPNQAV
3	6	12	empty	empty	empty
3	6	13	Ephrin type-A receptor 3; EPH-like kinase 4; EK4; hEK4; HEK; Tyrosine-protein kinase TYRO4; Tyrosine-protein kinase receptor ETK1; Flags: Precursor.	P29320	ESATEGAYTTRGGKI
3	6	14	Transcription factor Sp1.	P08047	KVYGKTSHLRAHLR
3	6	15	Choline O-acetyltransferase; CHOACTase; ChAT; Choline acetylase.	P28329	VATYESAGIRRFALG
3	6	16	Moesin; Membrane-organizing extension spike protein.	P26038	GRDKYKTLREIRKG
3	7	1	Mitogen-activated protein kinase kinase kinase kinase 1; Hematopoietic progenitor kinase; MAPK/ERK kinase kinase kinase 1; MEK kinase kinase 1; MEKKK 1.	Q92918	ATINKRKSFIGTPYW
3	7	2	Peptidyl-prolyl cis-trans isomerase NIMA-interacting 1; Peptidyl-prolyl cis-trans isomerase Pin1; PPIase Pin1; Rotamase Pin1.	Q13526	SHLLVKHSGSRRPSS
3	7	3	Mitogen-activated protein kinase kinase kinase 5; Apoptosis signal-regulating kinase 1; ASK-1; MAPK/ERK kinase kinase 5; MEK kinase 5; MEKK 5.	O35099	TETFTGTLQYMAPE
3	7	4	V-type proton ATPase catalytic subunit A; V-ATPase subunit A; V-ATPase 69 kDa subunit; Vacuolar proton pump subunit alpha.	P50516	LPPKSKGTVTYIAP
3	7	5	Mitogen-activated protein kinase kinase kinase 7; Transforming growth factor-beta-activated kinase 1; TGF-beta-activated kinase 1.	O43318	YMTNNKGSAAWMAPE
3	7	6	Tyrosine-protein kinase JAK3; Janus kinase 3; JAK-3; Leukocyte janus kinase; L-JAK.	P52333	QVARGMEYLASRRCI
3	7	7	Calcium/calmodulin-dependent protein kinase type II subunit delta; CaM kinase II subunit delta; CaMK-II subunit delta.	Q13557	SVVHRQETVDCLKKF
3	7	8	Fructose-1,6-bisphosphatase 1; FBPase 1; D-fructose-1,6-bisphosphate 1-phosphohydrolase 1.	P09467	DVHRTLKYGGIFLYP
3	7	9	empty	empty	empty
3	7	10	Serine/threonine-protein kinase NLK; Nemo-like kinase.	O54949	DQNKHMTQEVVTQY
3	7	11	Ribosomal protein S6 kinase alpha-3; S6K-alpha-3; 90 kDa ribosomal protein S6 kinase 3; p90-RSK 3; p90RSK3; Insulin-stimulated protein kinase 1; ISPK-1; MAP kinase-activated protein kinase 1b; MAPK-activated protein kinase 1b; MAPKAP kinase 1b; MAPKAPK-1b; Ribosomal S6 kinase 2; RSK-2; pp90RSK2.	P51812	DSEFTCKTPKDSPGV
3	7	12	MAP kinase-activated protein kinase 2; MAPK-activated protein kinase 2; MAPKAP kinase 2; MAPKAPK-2; MK2.	P49138	DTLQTPCYTPYY
3	7	13	Cell division cycle 5-like protein; Cdc5-like protein; Pombe cdc5-related protein.	Q99459	PLKGGLNTPLNNSDF
3	7	14	Mitogen-activated protein kinase 1; MAP kinase 1; MAPK 1; ERT1; Extracellular signal-regulated kinase 2; ERK-2; MAP kinase isoform p42; p42-MAPK; Mitogen-activated protein kinase 2; MAP kinase 2; MAPK 2.	P28482	LGVLGSPSPEDLECI
3	7	15	Programmed cell death 6-interacting protein; PDCD6-interacting protein; ALG-2-interacting protein 1; Hp95.	Q8WUM4	KKDNDFIYHERIPDI
3	7	16	Heat shock protein HSP 90-beta; HSP 90; Heat shock 84 kDa; HSP 84; HSP84.	P08238	KENQKHIYYITGESR
3	8	1	Mitogen-activated protein kinase 13; MAP kinase 13; MAPK 13; Mitogen-activated protein kinase p38 delta; MAP kinase p38 delta; Stress-activated protein kinase 4.	O15264	EMTGYVATRWYR
3	8	2	Serine/threonine-protein kinase MARK1; MAP/microtubule affinity-regulating kinase 1.	Q9P0L2	TPGNKLDTFCGSPPY
3	8	3	Succinate dehydrogenase [ubiquinone] flavoprotein subunit, mitochondrial; Flavoprotein subunit of complex II; Fp; Flags: Precursor.	Q920L2	YKERIDEYDYAKPLE
3	8	4	60S ribosomal protein L12.	P30050	KIGPLGLSPKKVGDD
3	8	5	Mitogen-activated protein kinase kinase kinase 2; MAPK/ERK kinase kinase 2; MEK kinase 2; MEKK 2.	Q61083	ERKKRYTVVGNP
3	8	6	6-phosphofructo-2-kinase/fructose-2,6-biphosphatase 2; 6PF-2-K/Fru-2,6-P2ase 2; PFK/FBPase 2; 6PF-2-K/Fru-2,6-P2ase heart-type isozyme; Includes: 6-phosphofructo-2-kinase; Includes: Fructose-2,6-bisphosphatase.	O60825	RYPRGESYEDLVARL
3	8	7	Transcription factor p65; Nuclear factor NF-kappa-B p65 subunit; Nuclear factor of kappa light polypeptide gene enhancer in B-cells 3.	Q04206	RPSDGDCSEPVKFTY
3	8	8	Ribonuclease H2 subunit A; RNase H2 subunit A; Aicardi-Goutieres syndrome 4 protein; AGS4; RNase H(35); Ribonuclease HI large subunit; RNase HI large subunit; Ribonuclease HI subunit A.	O75792	TEYGSGYPNDPETK
3	8	9	Ribosomal protein S6 kinase beta-1; S6K-beta-1; S6K1; 70 kDa ribosomal protein S6 kinase 1; P70S6K1; p70-S6K 1; Ribosomal protein S6 kinase I; Serine/threonine-protein kinase 14A; p70 ribosomal S6 kinase alpha; p70 S6 kinase alpha; p70 S6K-alpha; p70 S6KA.	P23443	NRVFQGFTYVAPSIL
3	8	10	Serine/threonine-protein kinase A-Raf; Proto-oncogene A-Raf; Proto-oncogene A-Raf-1; Proto-oncogene Pks.	P10398	QTAQGMDYLHAKNII
3	8	11	Pyruvate dehydrogenase E1 component subunit alpha, somatic form, mitochondrial; PDHE1-A type I; Flags: Precursor.	P29804	TYRYYGHSMSDPGTS
3	8	12	5'-AMP-activated protein kinase catalytic subunit alpha-2; AMPK subunit alpha-2.	Q09137	VDPMKRATIEDIKKH
3	8	13	empty	empty	empty
3	8	14	Pyruvate dehydrogenase E1 component subunit alpha, somatic form, mitochondrial; PDHE1-A type I; Flags: Precursor.	P08559	MSDPGTSYRTREEIQ
3	8	15	Ubiquitin-conjugating enzyme E2 A; RAD6 homolog A; HR6A; hHR6A; Ubiquitin carrier protein A; Ubiquitin-protein ligase A.	P49459	LDEPNPNSPANSLAA
3	8	16	Tyrosine-protein kinase BTK; Agammaglobulinaemia tyrosine kinase; ATK; B-cell progenitor kinase; BPK; Bruton tyrosine kinase.	Q06187	RYVLDDQYTSSGGTK
3	9	1	empty	empty	empty
3	9	2	Nuclear factor NF-kappa-B p110 subunit; Rel-p110; Relish protein; Contains: Nuclear factor NF-kappa-B p68 subunit; Rel-p68; Contains: Nuclear factor NF-kappa-B p49 subunit; Rel-p49.	Q94527	YIQLKRPSDGATSEP
3	9	3	DNA repair protein RAD51 homolog 1; HsRAD51; hRAD51; RAD51 homolog A.	Q06609	ETRICKIYDSPCLPE
3	9	4	Cyclin-dependent kinase 9; C-2K; Cell division cycle 2-like protein kinase 4; Cell division protein kinase 9; Serine/threonine-protein kinase PITALRE.	P50750	NGQPNRYTNRVVTLW
3	9	5	Nuclear receptor subfamily 1 group I member 2; Orphan nuclear receptor PAR1; Orphan nuclear receptor PXR; Pregnane X receptor; Steroid and xenobiotic receptor; SXR.	O75469	GYHYNALTCEGCKGF
3	9	6	Serine/threonine-protein kinase PLK1; Polo-like kinase 1; PLK-1; Serine/threonine-protein kinase 13; STPK13.	P53350	LELCRKRSMMELHKR
3	9	7	Focal adhesion kinase 1; FADK 1; Protein-tyrosine kinase 2; pp125FAK.	Q05397	IVDEEGDYSTPATRD
3	9	8	empty	empty	empty
3	9	9	Sodium/potassium-transporting ATPase subunit alpha-1; Na(+)/K(+) ATPase alpha-1 subunit; Sodium pump subunit alpha-1; Flags: Precursor.	P06685	QLDEILRYHTEIVFA
3	9	10	Serine/threonine-protein kinase PAK 1; Alpha-PAK; p21-activated kinase 1; PAK-1; p65-PAK.	Q13153	QGASGTVYTAIETST
3	9	11	Eukaryotic translation initiation factor 4E-binding protein 1; 4E-BP1; eIF4E-binding protein 1; Phosphorylated heat- and acid-stable protein regulated by insulin 1; PHAS-I.	Q60876	GGTLFSTTPGGTRIV
3	9	12	Mitogen-activated protein kinase pmk-3; Stress-activated protein kinase pmk-3; p38 MAP kinase 3.	O44514	DPTLTDYVATRWYR
3	9	13	Ribosomal protein S6 kinase alpha-5; S6K-alpha-5; 90 kDa ribosomal protein S6 kinase 5; Nuclear mitogen- and stress-activated protein kinase 1; RSK-like protein kinase; RSKL.	O75582	DKIFRGYSYVAPSIL
3	9	14	Serine/threonine-protein kinase PAK 6; PAK-5; p21-activated kinase 6; PAK-6.	Q9NQU5	KRKSFIGTPYWMAPE
3	9	15	Tyrosine-protein kinase JAK2; Janus kinase 2; JAK-2.	Q62120	GSLLTYLRKNTNT
3	9	16	LIM domain kinase 1; LIMK-1.	P53667	ERKKRYTVVGNPYW
3	10	1	Pyruvate dehydrogenase E1 component subunit alpha, somatic form, mitochondrial; PDHE1-A type I; Flags: Precursor.	P08559	LEMVTYRYYGHSMSD
3	10	2	Dual specificity mitogen-activated protein kinase kinase 1; MAP kinase kinase 1; MAPKK 1; MKK1; ERK activator kinase 1; MAPK/ERK kinase 1; MEK 1.	Q02750	KICDFGVSGQLIDSM
3	10	3	Serine/threonine-protein kinase MARK1; MAP/microtubule affinity-regulating kinase 1.	Q9P0L2	TPGNKLDTFCGSPPY
3	10	4	NADH dehydrogenase [ubiquinone] iron-sulfur protein 7, mitochondrial; Complex I-20kD; CI-20kD; NADH-ubiquinone oxidoreductase 20 kDa subunit; PSST subunit; Flags: Precursor.	O75251	IIVAGTLTNKMAPAL
3	10	5	Cyclin-dependent kinase 5; Cell division protein kinase 5; Serine/threonine-protein kinase PSSALRE; Tau protein kinase II catalytic subunit; TPKII catalytic subunit.	Q00535	EKIGEGTYGTVFKAK
3	10	6	Mitogen-activated protein kinase 3; MAP kinase 3; MAPK 3; ERT2; Extracellular signal-regulated kinase 1; ERK-1; Insulin-stimulated MAP2 kinase; MAP kinase isoform p44; p44-MAPK; Microtubule-associated protein 2 kinase; Mitogen-activated protein kinase 1; MAP kinase 1; MAPK 1; p44-ERK1.	P27361	FLTEYVATRWYRAPE
3	10	7	Protein phosphatase 2A B56 delta subunit.	Q7TNL5	KPLLRRKSDLPQDTY
3	10	8	Superoxide dismutase [Mn], mitochondrial; Flags: Precursor.	P07895	SIFWCNLSPNGG
3	10	9	Proto-oncogene tyrosine-protein kinase receptor Ret; Cadherin family member 12; Proto-oncogene c-Ret; Flags: Precursor.	P07949	DVYEDDAYLKRSKGR
3	10	10	Beta-adrenergic receptor kinase 1; Beta-ARK-1; G-protein coupled receptor kinase 2.	P25098	AVLADVSYLMAMEKS
3	10	11	Cyclin-dependent kinase 1; CDK1; Cell division control protein 2 homolog; Cell division protein kinase 1; p34 protein kinase.	P06493	MKKIRLESDDEGIPS
3	10	12	Mitogen-activated protein kinase 12; MAP kinase 12; MAPK 12; Extracellular signal-regulated kinase 6; ERK-6; Mitogen-activated protein kinase p38 gamma; MAP kinase p38 gamma; Stress-activated protein kinase 3.	P53778	RPTENEMTGYVATRW
3	10	13	Mitogen-activated protein kinase 7; MAP kinase 7; MAPK 7; Big MAP kinase 1; BMK-1; Extracellular signal-regulated kinase 5; ERK-5.	Q13164	HAGFLTEYVATRWYR
3	10	14	Pyruvate dehydrogenase E1 component subunit alpha, somatic form, mitochondrial; PDHE1-A type I; Flags: Precursor.	P29804	SMSDPGTSYRTREEI
3	10	15	empty	empty	empty
3	10	16	empty	empty	empty
3	11	1	Mitogen-activated protein kinase 3; MAP kinase 3; MAPK 3; ERT2; Extracellular signal-regulated kinase 1; ERK-1; Insulin-stimulated MAP2 kinase; MAP kinase isoform p44; p44-MAPK; Microtubule-associated protein 2 kinase; Mitogen-activated protein kinase 1; MAP kinase 1; MAPK 1; p44-ERK1.	P27361	FLTEYVATRWYRAPE
3	11	2	NUAK family SNF1-like kinase 1; AMPK-related protein kinase 5.	O60285	EQRLLNTFCGSPLY
3	11	3	Protein phosphatase 2A B56 delta subunit.	Q7TNL5	KPLLRRKSDLPQDTY
3	11	4	Serine/threonine-protein kinase PAK 1; Alpha-PAK; p21-activated kinase 1; PAK-1; p65-PAK.	Q13153	QGASGTVYTAIETST
3	11	5	Serine/threonine-protein kinase MARK1; MAP/microtubule affinity-regulating kinase 1.	Q9P0L2	TPGNKLDTFCGSPPY
3	11	6	Calcium/calmodulin-dependent protein kinase type II subunit delta; CaM kinase II subunit delta; CaMK-II subunit delta.	Q13557	SVVHRQETVDCLKKF
3	11	7	Ribonuclease H2 subunit A; RNase H2 subunit A; Aicardi-Goutieres syndrome 4 protein; AGS4; RNase H(35); Ribonuclease HI large subunit; RNase HI large subunit; Ribonuclease HI subunit A.	O75792	TEYGSGYPNDPETK
3	11	8	Serine/threonine-protein kinase PAK 6; PAK-5; p21-activated kinase 6; PAK-6.	Q9NQU5	KRKSFIGTPYWMAPE
3	11	9	Proto-oncogene tyrosine-protein kinase receptor Ret; Cadherin family member 12; Proto-oncogene c-Ret; Flags: Precursor.	P07949	DVYEDDAYLKRSKGR
3	11	10	Mitogen-activated protein kinase kinase kinase 2; MAPK/ERK kinase kinase 2; MEK kinase 2; MEKK 2.	Q61083	ERKKRYTVVGNP
3	11	11	Mitogen-activated protein kinase kinase kinase 1; MAPK/ERK kinase kinase 1; MEK kinase 1; MEKK 1.	P53349	GSLVGTLNYVAPE
3	11	12	Mitogen-activated protein kinase 1; MAP kinase 1; MAPK 1; ERT1; Extracellular signal-regulated kinase 2; ERK-2; MAP kinase isoform p42; p42-MAPK; Mitogen-activated protein kinase 2; MAP kinase 2; MAPK 2.	P28482	LGVLGSPSPEDLECI
3	11	13	Beta-adrenergic receptor kinase 1; Beta-ARK-1; G-protein coupled receptor kinase 2.	P25098	AVLADVSYLMAMEKS
3	11	14	Serine/threonine-protein kinase OSR1; Oxidative stress-responsive 1 protein.	Q6P9R2	KDPTKRPTATELLKH
3	11	15	Tyrosine-protein kinase JAK3; Janus kinase 3; JAK-3; Leukocyte janus kinase; L-JAK.	P52333	QVARGMEYLASRRCI
3	11	16	LIM domain kinase 1; LIMK-1.	P53667	ERKKRYTVVGNPYW
3	12	1	Pyruvate dehydrogenase E1 component subunit alpha, somatic form, mitochondrial; PDHE1-A type I; Flags: Precursor.	P08559	LEMVTYRYYGHSMSD
3	12	2	Serine/threonine-protein kinase PLK1; Polo-like kinase 1; PLK-1; Serine/threonine-protein kinase 13; STPK13.	P53350	LELCRKRSMMELHKR
3	12	3	Ribosomal protein S6 kinase alpha-5; S6K-alpha-5; 90 kDa ribosomal protein S6 kinase 5; Nuclear mitogen- and stress-activated protein kinase 1; RSK-like protein kinase; RSKL.	O75582	DKIFRGYSYVAPSIL
3	12	4	Serine/threonine-protein kinase MARK1; MAP/microtubule affinity-regulating kinase 1.	Q9P0L2	TPGNKLDTFCGSPPY
3	12	5	empty	empty	empty
3	12	6	Moesin; Membrane-organizing extension spike protein.	P26038	GRDKYKTLREIRKG
3	12	7	Peptidyl-prolyl cis-trans isomerase FKBP4; PPIase FKBP4; 51 kDa FK506-binding protein; FKBP51; 52 kDa FK506-binding protein; 52 kDa FKBP; FKBP-52; 59 kDa immunophilin; p59; FK506-binding protein 4; FKBP-4; FKBP59; HSP-binding immunophilin; HBI; Immunophilin FKBP52; Rotamase; Contains: Peptidyl-prolyl cis-trans isomerase FKBP4, N-terminally processed.	Q02790	LAKEKKLYANMFDKF
3	12	8	Focal adhesion kinase 1; FADK 1; Protein-tyrosine kinase 2; pp125FAK.	Q05397	IVDEEGDYSTPATRD
3	12	9	Mitogen-activated protein kinase pmk-3; Stress-activated protein kinase pmk-3; p38 MAP kinase 3.	O44514	DPTLTDYVATRWYR
3	12	10	Nuclear factor NF-kappa-B p110 subunit; Rel-p110; Relish protein; Contains: Nuclear factor NF-kappa-B p68 subunit; Rel-p68; Contains: Nuclear factor NF-kappa-B p49 subunit; Rel-p49.	Q94527	YIQLKRPSDGATSEP
3	12	11	Tyrosine-protein kinase BTK; Agammaglobulinaemia tyrosine kinase; ATK; B-cell progenitor kinase; BPK; Bruton tyrosine kinase.	Q06187	RYVLDDQYTSSGGTK
3	12	12	Sodium/potassium-transporting ATPase subunit alpha-1; Na(+)/K(+) ATPase alpha-1 subunit; Sodium pump subunit alpha-1; Flags: Precursor.	P06685	QLDEILRYHTEIVFA
3	12	13	Mitogen-activated protein kinase 13; MAP kinase 13; MAPK 13; Mitogen-activated protein kinase p38 delta; MAP kinase p38 delta; Stress-activated protein kinase 4.	O15264	EMTGYVATRWYR
3	12	14	Ubiquitin-conjugating enzyme E2 A; RAD6 homolog A; HR6A; hHR6A; Ubiquitin carrier protein A; Ubiquitin-protein ligase A.	P49459	LDEPNPNSPANSLAA
3	12	15	empty	empty	empty
3	12	16	Tyrosine-protein kinase JAK2; Janus kinase 2; JAK-2.	Q62120	GSLLTYLRKNTNT
3	13	1	Cell division cycle 5-like protein; Cdc5-like protein; Pombe cdc5-related protein.	Q99459	PLKGGLNTPLNNSDF
3	13	2	empty	empty	empty
3	13	3	DNA-directed RNA polymerase II subunit RPB1; RNA polymerase II subunit B1; DNA-directed RNA polymerase II subunit A; DNA-directed RNA polymerase III largest subunit; RNA-directed RNA polymerase II subunit RPB1.	P24928	SPNYSPTSPTYSPTS
3	13	4	V-type proton ATPase catalytic subunit A; V-ATPase subunit A; V-ATPase 69 kDa subunit; Vacuolar proton pump subunit alpha.	P50516	LPPKSKGTVTYIAP
3	13	5	Ephrin type-A receptor 4; EPH-like kinase 8; EK8; hEK8; Tyrosine-protein kinase TYRO1; Tyrosine-protein kinase receptor SEK; Flags: Precursor.	P54764	SYVDPHTYEDPNQAV
3	13	6	Mitogen-activated protein kinase 7; MAP kinase 7; MAPK 7; Big MAP kinase 1; BMK-1; Extracellular signal-regulated kinase 5; ERK-5.	Q13164	HAGFLTEYVATRWYR
3	13	7	empty	empty	empty
3	13	8	Glycogen phosphorylase, muscle form; Myophosphorylase.	P11217	QEKRKQISVRGIVDV
3	13	9	Ribosomal protein S6 kinase alpha-3; S6K-alpha-3; 90 kDa ribosomal protein S6 kinase 3; p90-RSK 3; p90RSK3; Insulin-stimulated protein kinase 1; ISPK-1; MAP kinase-activated protein kinase 1b; MAPK-activated protein kinase 1b; MAPKAP kinase 1b; MAPKAPK-1b; Ribosomal S6 kinase 2; RSK-2; pp90RSK2.	P51812	DSEFTCKTPKDSPGV
3	13	10	Mitogen-activated protein kinase kinase kinase 7; Transforming growth factor-beta-activated kinase 1; TGF-beta-activated kinase 1.	O43318	YMTNNKGSAAWMAPE
3	13	11	5'-AMP-activated protein kinase catalytic subunit alpha-2; AMPK subunit alpha-2.	Q09137	VDPMKRATIEDIKKH
3	13	12	Ribosomal protein S6 kinase beta-1; S6K-beta-1; S6K1; 70 kDa ribosomal protein S6 kinase 1; P70S6K1; p70-S6K 1; Ribosomal protein S6 kinase I; Serine/threonine-protein kinase 14A; p70 ribosomal S6 kinase alpha; p70 S6 kinase alpha; p70 S6K-alpha; p70 S6KA.	P23443	NRVFQGFTYVAPSIL
3	13	13	Serine/threonine-protein kinase A-Raf; Proto-oncogene A-Raf; Proto-oncogene A-Raf-1; Proto-oncogene Pks.	P10398	QTAQGMDYLHAKNII
3	13	14	Cyclin-dependent kinase 5; Cell division protein kinase 5; Serine/threonine-protein kinase PSSALRE; Tau protein kinase II catalytic subunit; TPKII catalytic subunit.	Q00535	EKIGEGTYGTVFKAK
3	13	15	Eukaryotic translation initiation factor 4E-binding protein 1; 4E-BP1; eIF4E-binding protein 1; Phosphorylated heat- and acid-stable protein regulated by insulin 1; PHAS-I.	Q60876	GGTLFSTTPGGTRIV
3	13	16	Pyruvate dehydrogenase E1 component subunit alpha, somatic form, mitochondrial; PDHE1-A type I; Flags: Precursor.	P29804	TYRYYGHSMSDPGTS
3	14	1	6-phosphofructo-2-kinase/fructose-2,6-biphosphatase 2; 6PF-2-K/Fru-2,6-P2ase 2; PFK/FBPase 2; 6PF-2-K/Fru-2,6-P2ase heart-type isozyme; Includes: 6-phosphofructo-2-kinase; Includes: Fructose-2,6-bisphosphatase.	O60825	RYPRGESYEDLVARL
3	14	2	Serine/threonine-protein kinase NLK; Nemo-like kinase.	O54949	DQNKHMTQEVVTQY
3	14	3	Signal transducer and activator of transcription 5B.	P51692	KDQAFSKYYTP
3	14	4	Mitogen-activated protein kinase kinase kinase kinase 1; Hematopoietic progenitor kinase; MAPK/ERK kinase kinase kinase 1; MEK kinase kinase 1; MEKKK 1.	Q92918	ATINKRKSFIGTPYW
3	14	5	Mitogen-activated protein kinase 12; MAP kinase 12; MAPK 12; Extracellular signal-regulated kinase 6; ERK-6; Mitogen-activated protein kinase p38 gamma; MAP kinase p38 gamma; Stress-activated protein kinase 3.	P53778	RPTENEMTGYVATRW
3	14	6	Peptidyl-prolyl cis-trans isomerase NIMA-interacting 1; Peptidyl-prolyl cis-trans isomerase Pin1; PPIase Pin1; Rotamase Pin1.	Q13526	SHLLVKHSGSRRPSS
3	14	7	Fructose-1,6-bisphosphatase 1; FBPase 1; D-fructose-1,6-bisphosphate 1-phosphohydrolase 1.	P09467	DVHRTLKYGGIFLYP
3	14	8	Heat shock protein HSP 90-beta; HSP 90; Heat shock 84 kDa; HSP 84; HSP84.	P08238	KENQKHIYYITGESR
3	14	9	MAP kinase-activated protein kinase 2; MAPK-activated protein kinase 2; MAPKAP kinase 2; MAPKAPK-2; MK2.	P49138	DTLQTPCYTPYY
3	14	10	Serine protease HTRA2, mitochondrial; High temperature requirement protein A2; HtrA2; Omi stress-regulated endoprotease; Serine protease 25; Serine proteinase OMI; Flags: Precursor.	O43464	VYKVIVGSPAHLGGL
3	14	11	Programmed cell death 6-interacting protein; PDCD6-interacting protein; ALG-2-interacting protein 1; Hp95.	Q8WUM4	KKDNDFIYHERIPDI
3	14	12	empty	empty	empty
3	14	13	Mitogen-activated protein kinase kinase kinase 5; Apoptosis signal-regulating kinase 1; ASK-1; MAPK/ERK kinase kinase 5; MEK kinase 5; MEKK 5.	O35099	TETFTGTLQYMAPE
3	14	14	Transcription factor Sp1.	P08047	KVYGKTSHLRAHLR
3	14	15	Transcription factor p65; Nuclear factor NF-kappa-B p65 subunit; Nuclear factor of kappa light polypeptide gene enhancer in B-cells 3.	Q04206	RPSDGDCSEPVKFTY
3	14	16	Choline O-acetyltransferase; CHOACTase; ChAT; Choline acetylase.	P28329	VATYESAGIRRFALG
3	15	1	Cyclin-dependent kinase 9; C-2K; Cell division cycle 2-like protein kinase 4; Cell division protein kinase 9; Serine/threonine-protein kinase PITALRE.	P50750	NGQPNRYTNRVVTLW
3	15	2	DNA repair protein RAD51 homolog 1; HsRAD51; hRAD51; RAD51 homolog A.	Q06609	ETRICKIYDSPCLPE
3	15	3	Cyclin-dependent kinase 1; CDK1; Cell division control protein 2 homolog; Cell division protein kinase 1; p34 protein kinase.	P06493	MKKIRLESDDEGIPS
3	15	4	Superoxide dismutase [Mn], mitochondrial; Flags: Precursor.	P07895	SIFWCNLSPNGG
3	15	5	Pyruvate dehydrogenase E1 component subunit alpha, somatic form, mitochondrial; PDHE1-A type I; Flags: Precursor.	P29804	SMSDPGTSYRTREEI
3	15	6	Ephrin type-A receptor 3; EPH-like kinase 4; EK4; hEK4; HEK; Tyrosine-protein kinase TYRO4; Tyrosine-protein kinase receptor ETK1; Flags: Precursor.	P29320	ESATEGAYTTRGGKI
3	15	7	Glutamate dehydrogenase 1, mitochondrial; GDH 1; Memory-related gene 2 protein; MRG-2; Flags: Precursor.	P10860	EKITRRFTLELAKKG
3	15	8	NADH dehydrogenase [ubiquinone] iron-sulfur protein 7, mitochondrial; Complex I-20kD; CI-20kD; NADH-ubiquinone oxidoreductase 20 kDa subunit; PSST subunit; Flags: Precursor.	O75251	IIVAGTLTNKMAPAL
3	15	9	Dual specificity mitogen-activated protein kinase kinase 1; MAP kinase kinase 1; MAPKK 1; MKK1; ERK activator kinase 1; MAPK/ERK kinase 1; MEK 1.	Q02750	KICDFGVSGQLIDSM
3	15	10	Succinate dehydrogenase [ubiquinone] flavoprotein subunit, mitochondrial; Flavoprotein subunit of complex II; Fp; Flags: Precursor.	Q920L2	YKERIDEYDYAKPLE
3	15	11	60S ribosomal protein L12.	P30050	KIGPLGLSPKKVGDD
3	15	12	empty	empty	empty
3	15	13	Nuclear receptor subfamily 1 group I member 2; Orphan nuclear receptor PAR1; Orphan nuclear receptor PXR; Pregnane X receptor; Steroid and xenobiotic receptor; SXR.	O75469	GYHYNALTCEGCKGF
3	15	14	Pyruvate dehydrogenase E1 component subunit alpha, somatic form, mitochondrial; PDHE1-A type I; Flags: Precursor.	P08559	MSDPGTSYRTREEIQ
3	15	15	empty	empty	empty
3	15	16	empty	empty	empty
3	16	1	empty	empty	empty
3	16	2	empty	empty	empty
3	16	3	empty	empty	empty
3	16	4	empty	empty	empty
3	16	5	empty	empty	empty
3	16	6	empty	empty	empty
3	16	7	empty	empty	empty
3	16	8	empty	empty	empty
3	16	9	empty	empty	empty
3	16	10	empty	empty	empty
3	16	11	Histone H3	Histone H3	Histone H3
3	16	12	Histone H3	Histone H3	Histone H3
3	16	13	Histone H3	Histone H3	Histone H3
3	16	14	Histone H4	Histone H4	Histone H4
3	16	15	Histone H4	Histone H4	Histone H4
3	16	16	Histone H4	Histone H4	Histone H4
4	1	1	Nitric oxide synthase-interacting protein; eNOS-interacting protein.	Q9Y314	LPSFWIPSKTPEAK
4	1	2	Serine/threonine-protein kinase 38-like; NDR2 protein kinase; Nuclear Dbf2-related kinase 2.	Q9Y2H1	QHAQKETEFLRLKR
4	1	3	Serine/threonine-protein kinase 11; Serine/threonine-protein kinase LKB1.	Q9WTK7	PFQGDNIYKLYENIG
4	1	4	Serine/threonine-protein kinase PAK mbt; Protein mushroom bodies tiny; p21-activated kinase-related protein.	Q9VXE5	QELPRRKSLVGTPYW
4	1	5	Serine/threonine-protein kinase ICK; Intestinal cell kinase; hICK; Laryngeal cancer kinase 2; LCK2; MAK-related kinase; MRK.	Q9UPZ9	IRSRPPYTDYVSTRW
4	1	6	Serine/threonine-protein kinase SIK1; Protein kinase KID2; Salt-inducible protein kinase 1; SIK-1; Serine/threonine-protein kinase SNF1-like kinase 1; Serine/threonine-protein kinase SNF1LK.	Q9R1U5	PGERLSTWCGSPPY
4	1	7	Serine/threonine-protein kinase PAK 7; p21-activated kinase 5; PAK-5; p21-activated kinase 7; PAK-7.	Q9P286	HRDIKSDSILLTADG
4	1	8	Toll-like receptor 8; CD_antigen=CD288; Flags: Precursor.	Q9NR97	LYDAFISYSHKD
4	1	9	Serine/threonine-protein kinase WNK1; Erythrocyte 65 kDa protein; p65; Kinase deficient protein; Protein kinase lysine-deficient 1; Protein kinase with no lysine 1; hWNK1.	Q9H4A3	KNRSFAKSVIGTPEF
4	1	10	C-Jun-amino-terminal kinase-interacting protein 3; JIP-3; JNK-interacting protein 3; JNK MAP kinase scaffold protein 3; JNK/SAPK-associated protein 1; JSAP1; Mitogen-activated protein kinase 8-interacting protein 3; Sunday driver 2.	Q9ESN9	VMSEKVQSLAGSIY
4	1	11	Single-stranded DNA-binding protein 3; Sequence-specific single-stranded-DNA-binding protein.	Q9BWW4	AREKLALYVYEYLLH
4	1	12	Prohibitin-2; B-cell receptor-associated protein BAP37; D-prohibitin; Repressor of estrogen receptor activity.	Q99623	ALSQNPGYLKLRKIR
4	1	13	Serine/threonine-protein kinase MRCK alpha; CDC42-binding protein kinase alpha; DMPK-like alpha; Myotonic dystrophy kinase-related CDC42-binding kinase alpha; MRCK alpha; Myotonic dystrophy protein kinase-like alpha.	Q5VT25	QSNVAVGTPDYISPE
4	1	14	Casein kinase 2, beta polypeptide.	Q5SRQ6	ETKMSSSEEVSWIS
4	1	15	Salt-inducible kinase 2.	Q3LRT3	LSTWCGSPPYAAPE
4	1	16	Pre-rRNA-processing protein TSR1 homolog.	Q2NL82	FPDEVDTPQDILAK
4	2	1	Nuclear inhibitor of protein phosphatase 1; NIPP-1; Protein phosphatase 1 regulatory inhibitor subunit 8.	Q28147	LGLPETETELDNLTE
4	2	2	Hypoxia-inducible factor 1-alpha; HIF-1-alpha; HIF1-alpha; ARNT-interacting protein; Basic-helix-loop-helix-PAS protein MOP1; Class E basic helix-loop-helix protein 78; bHLHe78; Member of PAS protein 1; PAS domain-containing protein 8.	Q16665	TFLSKHSLSMKFTY
4	2	3	Mitogen-activated protein kinase kinase kinase 11; Mixed lineage kinase 3; Src-homology 3 domain-containing proline-rich kinase.	Q16584	YKTTRMSAAGTYAW
4	2	4	Serine/threonine-protein kinase 11; Renal carcinoma antigen NY-REN-19; Serine/threonine-protein kinase LKB1.	Q15831	LLLALDGTLKISDFG
4	2	5	Serine/threonine-protein kinase 38; NDR1 protein kinase; Nuclear Dbf2-related kinase 1.	Q15208	DWVFINYTFKRFEGL
4	2	6	Cyclin-dependent kinase 5 activator 1; CDK5 activator 1; Cyclin-dependent kinase 5 regulatory subunit 1; TPKII regulatory subunit; Contains: Cyclin-dependent kinase 5 activator 1, p35; p35; Contains: Cyclin-dependent kinase 5 activator 1, p25; p25; Tau protein kinase II 23 kDa subunit; p23; Flags: Precursor.	Q15078	MGTVLSFSPRDRRGS
4	2	7	Potassium voltage-gated channel subfamily B member 1; Delayed rectifier potassium channel 1; DRK1; h-DRK1; Voltage-gated potassium channel subunit Kv2.1.	Q14721	YWGVDELYLESCCQ
4	2	8	cGMP-dependent protein kinase 1; cGK 1; cGK1; cGMP-dependent protein kinase I; cGKI.	Q13976	GRKTWTFCGTPEY
4	2	9	Cryptochrome-1.	P97784	SLRKLNSRLFVIRG
4	2	10	Chromobox protein homolog 1; HP1Hsbeta; Heterochromatin protein 1 homolog beta; HP1 beta; Heterochromatin protein p25; M31; Modifier 1 protein; p25beta.	P83916	GYSNEENTWEPEENL
4	2	11	T-complex protein 1 subunit beta; TCP-1-beta; CCT-beta.	P78371	GSRVRVDSMAKIAEL
4	2	12	Histone H3.1; Histone H3/a; Histone H3/b; Histone H3/c; Histone H3/d; Histone H3/f; Histone H3/h; Histone H3/i; Histone H3/j; Histone H3/k; Histone H3/l.	P68431	KQTARKSTGGKAPRK
4	2	13	Elongation factor 1-alpha 1; EF-1-alpha-1; Elongation factor Tu; EF-Tu; Eukaryotic elongation factor 1 A-1; eEF1A-1; Leukocyte receptor cluster member 7.	P68104	EMHHEALTEALPGDN
4	2	14	Guanine nucleotide-binding protein subunit beta-2-like 1; Cell proliferation-inducing gene 21 protein; Guanine nucleotide-binding protein subunit beta-like protein 12.3; Human lung cancer oncogene 7 protein; HLC-7; Receptor for activated C kinase; Receptor of activated protein kinase C 1; RACK1.	P63244	LCFSPNRYWLCAAFG
4	2	15	Ras-related C3 botulinum toxin substrate 1; Cell migration-inducing gene 5 protein; Ras-like protein TC25; p21-Rac1; Flags: Precursor.	P63000	YDRLRPLSYPQTDVF
4	2	16	GTP-binding nuclear protein Ran; Androgen receptor-associated protein 24; GTPase Ran; Ras-like protein TC4; Ras-related nuclear protein.	P62826	DRKVKAKSIVFHRKK
4	3	1	Calmodulin; CaM.	P62158	MARKMKDTDSEEEIR
4	3	2	Serine/threonine-protein kinase 6; Aurora kinase A; Serine/threonine-protein kinase aurora-A; ratAurA.	P59241	APSSRRNTLCGTLDY
4	3	3	ATP synthase subunit beta, mitochondrial; Flags: Precursor.	P56480	LGENTVRTIAMDGTE
4	3	4	Caspase-9; CASP-9; Apoptotic protease Mch-6; Apoptotic protease-activating factor 3; APAF-3; ICE-like apoptotic protease 6; ICE-LAP6; Contains: Caspase-9 subunit p35; Contains: Caspase-9 subunit p10; Flags: Precursor.	P55211	LRSRCGTNEDCKNL
4	3	5	Paxillin.	P49023	ELDDLMASLSEFK
4	3	6	Vesicle-fusing ATPase; N-ethylmaleimide-sensitive fusion protein; NEM-sensitive fusion protein; Suppressor of K(+) transport growth defect 2; Protein SKD2; Vesicular-fusion protein NSF.	P46460	MNRLIKASSKVEVD
4	3	7	Serine/threonine-protein kinase mTOR; FK506-binding protein 12-rapamycin complex-associated protein 1; FKBP12-rapamycin complex-associated protein; Mammalian target of rapamycin; mTOR; Mechanistic target of rapamycin; Rapamycin target protein 1; RAPT1.	P42345	IKRLHVSASNLQKAW
4	3	8	Tyrosine-protein kinase CSK; C-Src kinase; Protein-tyrosine kinase CYL.	P41240	ALKQNKFSNKSDMWS
4	3	9	60S ribosomal protein L13a; 23 kDa highly basic protein.	P40429	PFHFRAPSKILWKTV
4	3	10	Stress-70 protein, mitochondrial; 75 kDa glucose-regulated protein; GRP-75; Heat shock 70 kDa protein 9; Mortalin; MOT; Peptide-binding protein 74; PBP74; Flags: Precursor.	P38646	VIGIDLGTTFSCVAV
4	3	11	empty	empty	BSYRTALTHYLDITSNP
4	3	12	Serine/threonine-protein kinase PAK 1; Alpha-PAK; Protein kinase MUK2; p21-activated kinase 1; PAK-1; p68-PAK.	P35465	PTNFEHTVHVGFDA
4	3	13	Catenin beta-1; Beta-catenin.	P35222	QEYKKRLSMELTNSL
4	3	14	G protein-coupled receptor kinase 5; G protein-coupled receptor kinase GRK5.	P34947	LDIEQFSTVKGVNLD
4	3	15	C-C chemokine receptor type 7; C-C CKR-7; CC-CKR-7; CCR-7; BLR2; CDw197; Epstein-Barr virus-induced G-protein coupled receptor 1; EBI1; EBV-induced G-protein coupled receptor 1; MIP-3 beta receptor; CD_antigen=CD197; Flags: Precursor.	P32248	ILHLMCISVDRYWAI
4	3	16	RAC-alpha serine/threonine-protein kinase; Protein kinase B; PKB; Proto-oncogene c-Akt; RAC-PK-alpha.	P31749	EVLEDNDYGRAVDWW
4	4	1	Cyclin-dependent kinase 2; CDC2 homolog Eg1 protein kinase; Cell division protein kinase 2.	P23437	GVPVRTYTHEIVTLW
4	4	2	E3 ubiquitin-protein ligase CBL; Casitas B-lineage lymphoma proto-oncogene; Proto-oncogene c-Cbl; RING finger protein 55; Signal transduction protein CBL.	P22681	TAEQYELYCEMGSTF
4	4	3	Dynamin-1; B-dynamin; D100; Dynamin, brain.	P21575	NPEGRNVYKDYKQLE
4	4	4	Nuclear factor NF-kappa-B p105 subunit; DNA-binding factor KBF1; EBP-1; Nuclear factor of kappa light polypeptide gene enhancer in B-cells 1; Contains: Nuclear factor NF-kappa-B p50 subunit.	P19838	KALRFRYECEGRS
4	4	5	Peptidyl-prolyl cis-trans isomerase A; PPIase A; Cyclophilin A; Cyclosporin A-binding protein; Rotamase A; SP18.	P17742	KGFGYKGSSFHRVIP
4	4	6	Proteasome subunit alpha type-2; Macropain subunit C3; Multicatalytic endopeptidase complex subunit C3; Proteasome component C3.	P17220	VAMLMQEYTQSGGVR
4	4	7	Glyceraldehyde-3-phosphate dehydrogenase; GAPDH; Peptidyl-cysteine S-nitrosylase GAPDH.	P16858	ISWYDNEYGYSCRVI
4	4	8	Serine/threonine-protein kinase B-raf; Proto-oncogene B-Raf; p94; v-Raf murine sarcoma viral oncogene homolog B1.	P15056	FGLATAKTRWSGSQQ
4	4	9	Pyruvate kinase isozymes M1/M2; Cytosolic thyroid hormone-binding protein; CTHBP; Opa-interacting protein 3; OIP-3; Pyruvate kinase 2/3; Pyruvate kinase muscle isozyme; Thyroid hormone-binding protein 1; THBP1; Tumor M2-PK; p58.	P14618	FSHGTHEYHAETIAN
4	4	10	2-oxoisovalerate dehydrogenase subunit alpha, mitochondrial; Branched-chain alpha-keto acid dehydrogenase E1 component alpha chain; BCKDE1A; BCKDH E1-alpha; Flags: Precursor.	P11960	TYRIGHHSTSDDST
4	4	11	Serum response factor; SRF.	P11831	LRRYTTFSKRKTGIM
4	4	12	Heat shock protein HSP 90-beta; Heat shock 84 kDa; HSP 84; HSP84; Tumor-specific transplantation 84 kDa antigen; TSTA.	P11499	QEEYGEFYKSLTNDW
4	4	13	Protein kinase C beta type; PKC-B; PKC-beta.	P05771	QTEFMGFSFLNPEFV
4	4	14	Protein kinase C gamma type; PKC-gamma.	P05129	GRTTKTFCGTPEY
4	4	15	Glyceraldehyde-3-phosphate dehydrogenase; GAPDH; 38 kDa BFA-dependent ADP-ribosylation substrate; BARS-38; Peptidyl-cysteine S-nitrosylase GAPDH.	P04797	IVEGLMTTVHAVTAT
4	4	16	Glyceraldehyde-3-phosphate dehydrogenase; GAPDH; Peptidyl-cysteine S-nitrosylase GAPDH.	P04406	QNIIPAATGAAKAVG
4	5	1	RAF proto-oncogene serine/threonine-protein kinase; Proto-oncogene c-RAF; cRaf; Raf-1.	P04049	IIHRDLKSNNIFLHD
4	5	2	Phosphoglycerate kinase 1; Cell migration-inducing gene 10 protein; Primer recognition protein 2; PRP 2.	P00558	YFAKALENPERPFLA
4	5	3	Tyrosine-protein kinase ABL1; Abelson murine leukemia viral oncogene homolog 1; Proto-oncogene c-Abl; p150.	P00519	HKLGGGQYGDVYEAV
4	5	4	L-lactate dehydrogenase A chain; LDH-A; Cell proliferation-inducing gene 19 protein; LDH muscle subunit; LDH-M; Renal carcinoma antigen NY-REN-59.	P00338	IKLKGYTSWAIGLS
4	5	5	Serine/threonine-protein kinase Chk2; Cds1.	O96017	MMKTFCGTPMYVAPE
4	5	6	Mitogen-activated protein kinase kinase kinase kinase 4; HPK/GCK-like kinase HGK; MAPK/ERK kinase kinase kinase 4; MEK kinase kinase 4; MEKKK 4; Nck-interacting kinase.	O95819	VSAQLDRTIGRRNTF
4	5	7	Mitogen-activated protein kinase kinase kinase 6; Apoptosis signal-regulating kinase 2.	O95382	GLCPSTETFTGTLQY
4	5	8	ATP-dependent Clp protease ATP-binding subunit clpX-like, mitochondrial; Flags: Precursor.	O76031	QNAMIPQYQMLFSMD
4	5	9	Inhibitor of nuclear factor kappa-B kinase subunit beta; I-kappa-B-kinase beta; IKK-B; IKK-beta; IkBKB; I-kappa-B kinase 2; IKK2; Nuclear factor NF-kappa-B inhibitor kinase beta; NFKBIKB.	O14920	TFIGTLEYLAPEIIQ
4	5	10	Ephrin type-A receptor 8; EPH- and ELK-related kinase; Tyrosine-protein kinase receptor EEK; Flags: Precursor.	O09127	MSYGERPYWNWSNQD
4	5	11	Serine/threonine-protein phosphatase 6 catalytic subunit; PP6C.	O00743	TVWSAPNYCYRCGNV
4	5	12	Serine/threonine-protein kinase PLK4; Polo-like kinase 4; PLK-4; Serine/threonine-protein kinase 18; Serine/threonine-protein kinase Sak.	O00444	PDEKHLTMCGTPNY
4	5	13	Transcription elongation factor SPT5; hSPT5; DRB sensitivity-inducing factor 160 kDa subunit; DSIF p160; DRB sensitivity-inducing factor large subunit; DSIF large subunit; Tat-cotransactivator 1 protein; Tat-CT1 protein.	O00267	TPMHGSQTPMYENGS
4	5	14	NADH dehydrogenase [ubiquinone] iron-sulfur protein 8, mitochondrial [Rattus norvegicus].	NP_001099792	EPATINYPFEKGPL
4	5	15	empty	empty	empty
4	5	16	empty	empty	empty
4	6	1	Elongation factor 1-alpha 1; EF-1-alpha-1; Elongation factor Tu; EF-Tu; Eukaryotic elongation factor 1 A-1; eEF1A-1; Leukocyte receptor cluster member 7.	P68104	EMHHEALTEALPGDN
4	6	2	E3 ubiquitin-protein ligase CBL; Casitas B-lineage lymphoma proto-oncogene; Proto-oncogene c-Cbl; RING finger protein 55; Signal transduction protein CBL.	P22681	TAEQYELYCEMGSTF
4	6	3	Phosphoglycerate kinase 1; Cell migration-inducing gene 10 protein; Primer recognition protein 2; PRP 2.	P00558	YFAKALENPERPFLA
4	6	4	Serine/threonine-protein kinase Chk2; Cds1.	O96017	MMKTFCGTPMYVAPE
4	6	5	Inhibitor of nuclear factor kappa-B kinase subunit beta; I-kappa-B-kinase beta; IKK-B; IKK-beta; IkBKB; I-kappa-B kinase 2; IKK2; Nuclear factor NF-kappa-B inhibitor kinase beta; NFKBIKB.	O14920	TFIGTLEYLAPEIIQ
4	6	6	Cyclin-dependent kinase 5 activator 1; CDK5 activator 1; Cyclin-dependent kinase 5 regulatory subunit 1; TPKII regulatory subunit; Contains: Cyclin-dependent kinase 5 activator 1, p35; p35; Contains: Cyclin-dependent kinase 5 activator 1, p25; p25; Tau protein kinase II 23 kDa subunit; p23; Flags: Precursor.	Q15078	MGTVLSFSPRDRRGS
4	6	7	Cyclin-dependent kinase 2; CDC2 homolog Eg1 protein kinase; Cell division protein kinase 2.	P23437	GVPVRTYTHEIVTLW
4	6	8	Serine/threonine-protein kinase WNK1; Erythrocyte 65 kDa protein; p65; Kinase deficient protein; Protein kinase lysine-deficient 1; Protein kinase with no lysine 1; hWNK1.	Q9H4A3	KNRSFAKSVIGTPEF
4	6	9	GTP-binding nuclear protein Ran; Androgen receptor-associated protein 24; GTPase Ran; Ras-like protein TC4; Ras-related nuclear protein.	P62826	DRKVKAKSIVFHRKK
4	6	10	C-C chemokine receptor type 7; C-C CKR-7; CC-CKR-7; CCR-7; BLR2; CDw197; Epstein-Barr virus-induced G-protein coupled receptor 1; EBI1; EBV-induced G-protein coupled receptor 1; MIP-3 beta receptor; CD_antigen=CD197; Flags: Precursor.	P32248	ILHLMCISVDRYWAI
4	6	11	Cryptochrome-1.	P97784	SLRKLNSRLFVIRG
4	6	12	Ephrin type-A receptor 8; EPH- and ELK-related kinase; Tyrosine-protein kinase receptor EEK; Flags: Precursor.	O09127	MSYGERPYWNWSNQD
4	6	13	Tyrosine-protein kinase CSK; C-Src kinase; Protein-tyrosine kinase CYL.	P41240	ALKQNKFSNKSDMWS
4	6	14	Serine/threonine-protein kinase B-raf; Proto-oncogene B-Raf; p94; v-Raf murine sarcoma viral oncogene homolog B1.	P15056	FGLATAKTRWSGSQQ
4	6	15	Stress-70 protein, mitochondrial; 75 kDa glucose-regulated protein; GRP-75; Heat shock 70 kDa protein 9; Mortalin; MOT; Peptide-binding protein 74; PBP74; Flags: Precursor.	P38646	VIGIDLGTTFSCVAV
4	6	16	Catenin beta-1; Beta-catenin.	P35222	QEYKKRLSMELTNSL
4	7	1	Serine/threonine-protein kinase SIK1; Protein kinase KID2; Salt-inducible protein kinase 1; SIK-1; Serine/threonine-protein kinase SNF1-like kinase 1; Serine/threonine-protein kinase SNF1LK.	Q9R1U5	PGERLSTWCGSPPY
4	7	2	Casein kinase 2, beta polypeptide.	Q5SRQ6	ETKMSSSEEVSWIS
4	7	3	Mitogen-activated protein kinase kinase kinase 6; Apoptosis signal-regulating kinase 2.	O95382	GLCPSTETFTGTLQY
4	7	4	Serine/threonine-protein kinase 6; Aurora kinase A; Serine/threonine-protein kinase aurora-A; ratAurA.	P59241	APSSRRNTLCGTLDY
4	7	5	Mitogen-activated protein kinase kinase kinase kinase 4; HPK/GCK-like kinase HGK; MAPK/ERK kinase kinase kinase 4; MEK kinase kinase 4; MEKKK 4; Nck-interacting kinase.	O95819	VSAQLDRTIGRRNTF
4	7	6	Guanine nucleotide-binding protein subunit beta-2-like 1; Cell proliferation-inducing gene 21 protein; Guanine nucleotide-binding protein subunit beta-like protein 12.3; Human lung cancer oncogene 7 protein; HLC-7; Receptor for activated C kinase; Receptor of activated protein kinase C 1; RACK1.	P63244	LCFSPNRYWLCAAFG
4	7	7	Serine/threonine-protein kinase MRCK alpha; CDC42-binding protein kinase alpha; DMPK-like alpha; Myotonic dystrophy kinase-related CDC42-binding kinase alpha; MRCK alpha; Myotonic dystrophy protein kinase-like alpha.	Q5VT25	QSNVAVGTPDYISPE
4	7	8	Nuclear factor NF-kappa-B p105 subunit; DNA-binding factor KBF1; EBP-1; Nuclear factor of kappa light polypeptide gene enhancer in B-cells 1; Contains: Nuclear factor NF-kappa-B p50 subunit.	P19838	KALRFRYECEGRS
4	7	9	Serine/threonine-protein phosphatase 6 catalytic subunit; PP6C.	O00743	TVWSAPNYCYRCGNV
4	7	10	Tyrosine-protein kinase ABL1; Abelson murine leukemia viral oncogene homolog 1; Proto-oncogene c-Abl; p150.	P00519	HKLGGGQYGDVYEAV
4	7	11	Ras-related C3 botulinum toxin substrate 1; Cell migration-inducing gene 5 protein; Ras-like protein TC25; p21-Rac1; Flags: Precursor.	P63000	YDRLRPLSYPQTDVF
4	7	12	Caspase-9; CASP-9; Apoptotic protease Mch-6; Apoptotic protease-activating factor 3; APAF-3; ICE-like apoptotic protease 6; ICE-LAP6; Contains: Caspase-9 subunit p35; Contains: Caspase-9 subunit p10; Flags: Precursor.	P55211	LRSRCGTNEDCKNL
4	7	13	Nitric oxide synthase-interacting protein; eNOS-interacting protein.	Q9Y314	LPSFWIPSKTPEAK
4	7	14	60S ribosomal protein L13a; 23 kDa highly basic protein.	P40429	PFHFRAPSKILWKTV
4	7	15	Serine/threonine-protein kinase ICK; Intestinal cell kinase; hICK; Laryngeal cancer kinase 2; LCK2; MAK-related kinase; MRK.	Q9UPZ9	IRSRPPYTDYVSTRW
4	7	16	Glyceraldehyde-3-phosphate dehydrogenase; GAPDH; Peptidyl-cysteine S-nitrosylase GAPDH.	P16858	ISWYDNEYGYSCRVI
4	8	1	ATP-dependent Clp protease ATP-binding subunit clpX-like, mitochondrial; Flags: Precursor.	O76031	QNAMIPQYQMLFSMD
4	8	2	Toll-like receptor 8; CD_antigen=CD288; Flags: Precursor.	Q9NR97	LYDAFISYSHKD
4	8	3	Serine/threonine-protein kinase PAK mbt; Protein mushroom bodies tiny; p21-activated kinase-related protein.	Q9VXE5	QELPRRKSLVGTPYW
4	8	4	Paxillin.	P49023	ELDDLMASLSEFK
4	8	5	Single-stranded DNA-binding protein 3; Sequence-specific single-stranded-DNA-binding protein.	Q9BWW4	AREKLALYVYEYLLH
4	8	6	RAF proto-oncogene serine/threonine-protein kinase; Proto-oncogene c-RAF; cRaf; Raf-1.	P04049	IIHRDLKSNNIFLHD
4	8	7	Serine/threonine-protein kinase 38; NDR1 protein kinase; Nuclear Dbf2-related kinase 1.	Q15208	DWVFINYTFKRFEGL
4	8	8	Protein kinase C beta type; PKC-B; PKC-beta.	P05771	QTEFMGFSFLNPEFV
4	8	9	RAC-alpha serine/threonine-protein kinase; Protein kinase B; PKB; Proto-oncogene c-Akt; RAC-PK-alpha.	P31749	EVLEDNDYGRAVDWW
4	8	10	Dynamin-1; B-dynamin; D100; Dynamin, brain.	P21575	NPEGRNVYKDYKQLE
4	8	11	Serine/threonine-protein kinase mTOR; FK506-binding protein 12-rapamycin complex-associated protein 1; FKBP12-rapamycin complex-associated protein; Mammalian target of rapamycin; mTOR; Mechanistic target of rapamycin; Rapamycin target protein 1; RAPT1.	P42345	IKRLHVSASNLQKAW
4	8	12	Nuclear inhibitor of protein phosphatase 1; NIPP-1; Protein phosphatase 1 regulatory inhibitor subunit 8.	Q28147	LGLPETETELDNLTE
4	8	13	Transcription elongation factor SPT5; hSPT5; DRB sensitivity-inducing factor 160 kDa subunit; DSIF p160; DRB sensitivity-inducing factor large subunit; DSIF large subunit; Tat-cotransactivator 1 protein; Tat-CT1 protein.	O00267	TPMHGSQTPMYENGS
4	8	14	Peptidyl-prolyl cis-trans isomerase A; PPIase A; Cyclophilin A; Cyclosporin A-binding protein; Rotamase A; SP18.	P17742	KGFGYKGSSFHRVIP
4	8	15	ATP synthase subunit beta, mitochondrial; Flags: Precursor.	P56480	LGENTVRTIAMDGTE
4	8	16	Mitogen-activated protein kinase kinase kinase 11; Mixed lineage kinase 3; Src-homology 3 domain-containing proline-rich kinase.	Q16584	YKTTRMSAAGTYAW
4	9	1	NADH dehydrogenase [ubiquinone] iron-sulfur protein 8, mitochondrial [Rattus norvegicus].	NP_001099792	EPATINYPFEKGPL
4	9	2	Serine/threonine-protein kinase 38-like; NDR2 protein kinase; Nuclear Dbf2-related kinase 2.	Q9Y2H1	QHAQKETEFLRLKR
4	9	3	Hypoxia-inducible factor 1-alpha; HIF-1-alpha; HIF1-alpha; ARNT-interacting protein; Basic-helix-loop-helix-PAS protein MOP1; Class E basic helix-loop-helix protein 78; bHLHe78; Member of PAS protein 1; PAS domain-containing protein 8.	Q16665	TFLSKHSLSMKFTY
4	9	4	Calmodulin; CaM.	P62158	MARKMKDTDSEEEIR
4	9	5	Glyceraldehyde-3-phosphate dehydrogenase; GAPDH; 38 kDa BFA-dependent ADP-ribosylation substrate; BARS-38; Peptidyl-cysteine S-nitrosylase GAPDH.	P04797	IVEGLMTTVHAVTAT
4	9	6	Histone H3.1; Histone H3/a; Histone H3/b; Histone H3/c; Histone H3/d; Histone H3/f; Histone H3/h; Histone H3/i; Histone H3/j; Histone H3/k; Histone H3/l.	P68431	KQTARKSTGGKAPRK
4	9	7	Serine/threonine-protein kinase 11; Renal carcinoma antigen NY-REN-19; Serine/threonine-protein kinase LKB1.	Q15831	LLLALDGTLKISDFG
4	9	8	Serine/threonine-protein kinase PLK4; Polo-like kinase 4; PLK-4; Serine/threonine-protein kinase 18; Serine/threonine-protein kinase Sak.	O00444	PDEKHLTMCGTPNY
4	9	9	Serum response factor; SRF.	P11831	LRRYTTFSKRKTGIM
4	9	10	Pre-rRNA-processing protein TSR1 homolog.	Q2NL82	FPDEVDTPQDILAK
4	9	11	Prohibitin-2; B-cell receptor-associated protein BAP37; D-prohibitin; Repressor of estrogen receptor activity.	Q99623	ALSQNPGYLKLRKIR
4	9	12	L-lactate dehydrogenase A chain; LDH-A; Cell proliferation-inducing gene 19 protein; LDH muscle subunit; LDH-M; Renal carcinoma antigen NY-REN-59.	P00338	IKLKGYTSWAIGLS
4	9	13	Protein kinase C gamma type; PKC-gamma.	P05129	GRTTKTFCGTPEY
4	9	14	Serine/threonine-protein kinase 11; Serine/threonine-protein kinase LKB1.	Q9WTK7	PFQGDNIYKLYENIG
4	9	15	C-Jun-amino-terminal kinase-interacting protein 3; JIP-3; JNK-interacting protein 3; JNK MAP kinase scaffold protein 3; JNK/SAPK-associated protein 1; JSAP1; Mitogen-activated protein kinase 8-interacting protein 3; Sunday driver 2.	Q9ESN9	VMSEKVQSLAGSIY
4	9	16	T-complex protein 1 subunit beta; TCP-1-beta; CCT-beta.	P78371	GSRVRVDSMAKIAEL
4	10	1	Proteasome subunit alpha type-2; Macropain subunit C3; Multicatalytic endopeptidase complex subunit C3; Proteasome component C3.	P17220	VAMLMQEYTQSGGVR
4	10	2	Potassium voltage-gated channel subfamily B member 1; Delayed rectifier potassium channel 1; DRK1; h-DRK1; Voltage-gated potassium channel subunit Kv2.1.	Q14721	YWGVDELYLESCCQ
4	10	3	empty	empty	BSYRTALTHYLDITSNP
4	10	4	Glyceraldehyde-3-phosphate dehydrogenase; GAPDH; Peptidyl-cysteine S-nitrosylase GAPDH.	P04406	QNIIPAATGAAKAVG
4	10	5	cGMP-dependent protein kinase 1; cGK 1; cGK1; cGMP-dependent protein kinase I; cGKI.	Q13976	GRKTWTFCGTPEY
4	10	6	Serine/threonine-protein kinase PAK 1; Alpha-PAK; Protein kinase MUK2; p21-activated kinase 1; PAK-1; p68-PAK.	P35465	PTNFEHTVHVGFDA
4	10	7	Serine/threonine-protein kinase PAK 7; p21-activated kinase 5; PAK-5; p21-activated kinase 7; PAK-7.	Q9P286	HRDIKSDSILLTADG
4	10	8	2-oxoisovalerate dehydrogenase subunit alpha, mitochondrial; Branched-chain alpha-keto acid dehydrogenase E1 component alpha chain; BCKDE1A; BCKDH E1-alpha; Flags: Precursor.	P11960	TYRIGHHSTSDDST
4	10	9	Pyruvate kinase isozymes M1/M2; Cytosolic thyroid hormone-binding protein; CTHBP; Opa-interacting protein 3; OIP-3; Pyruvate kinase 2/3; Pyruvate kinase muscle isozyme; Thyroid hormone-binding protein 1; THBP1; Tumor M2-PK; p58.	P14618	FSHGTHEYHAETIAN
4	10	10	G protein-coupled receptor kinase 5; G protein-coupled receptor kinase GRK5.	P34947	LDIEQFSTVKGVNLD
4	10	11	Heat shock protein HSP 90-beta; Heat shock 84 kDa; HSP 84; HSP84; Tumor-specific transplantation 84 kDa antigen; TSTA.	P11499	QEEYGEFYKSLTNDW
4	10	12	Chromobox protein homolog 1; HP1Hsbeta; Heterochromatin protein 1 homolog beta; HP1 beta; Heterochromatin protein p25; M31; Modifier 1 protein; p25beta.	P83916	GYSNEENTWEPEENL
4	10	13	Salt-inducible kinase 2.	Q3LRT3	LSTWCGSPPYAAPE
4	10	14	Vesicle-fusing ATPase; N-ethylmaleimide-sensitive fusion protein; NEM-sensitive fusion protein; Suppressor of K(+) transport growth defect 2; Protein SKD2; Vesicular-fusion protein NSF.	P46460	MNRLIKASSKVEVD
4	10	15	empty	empty	empty
4	10	16	empty	empty	empty
4	11	1	Serine/threonine-protein kinase PAK 1; Alpha-PAK; Protein kinase MUK2; p21-activated kinase 1; PAK-1; p68-PAK.	P35465	PTNFEHTVHVGFDA
4	11	2	Phosphoglycerate kinase 1; Cell migration-inducing gene 10 protein; Primer recognition protein 2; PRP 2.	P00558	YFAKALENPERPFLA
4	11	3	Serine/threonine-protein kinase PAK 7; p21-activated kinase 5; PAK-5; p21-activated kinase 7; PAK-7.	Q9P286	HRDIKSDSILLTADG
4	11	4	Pre-rRNA-processing protein TSR1 homolog.	Q2NL82	FPDEVDTPQDILAK
4	11	5	Toll-like receptor 8; CD_antigen=CD288; Flags: Precursor.	Q9NR97	LYDAFISYSHKD
4	11	6	Serine/threonine-protein kinase MRCK alpha; CDC42-binding protein kinase alpha; DMPK-like alpha; Myotonic dystrophy kinase-related CDC42-binding kinase alpha; MRCK alpha; Myotonic dystrophy protein kinase-like alpha.	Q5VT25	QSNVAVGTPDYISPE
4	11	7	Protein kinase C beta type; PKC-B; PKC-beta.	P05771	QTEFMGFSFLNPEFV
4	11	8	Serine/threonine-protein kinase 11; Serine/threonine-protein kinase LKB1.	Q9WTK7	PFQGDNIYKLYENIG
4	11	9	Pyruvate kinase isozymes M1/M2; Cytosolic thyroid hormone-binding protein; CTHBP; Opa-interacting protein 3; OIP-3; Pyruvate kinase 2/3; Pyruvate kinase muscle isozyme; Thyroid hormone-binding protein 1; THBP1; Tumor M2-PK; p58.	P14618	FSHGTHEYHAETIAN
4	11	10	Single-stranded DNA-binding protein 3; Sequence-specific single-stranded-DNA-binding protein.	Q9BWW4	AREKLALYVYEYLLH
4	11	11	Elongation factor 1-alpha 1; EF-1-alpha-1; Elongation factor Tu; EF-Tu; Eukaryotic elongation factor 1 A-1; eEF1A-1; Leukocyte receptor cluster member 7.	P68104	EMHHEALTEALPGDN
4	11	12	60S ribosomal protein L13a; 23 kDa highly basic protein.	P40429	PFHFRAPSKILWKTV
4	11	13	G protein-coupled receptor kinase 5; G protein-coupled receptor kinase GRK5.	P34947	LDIEQFSTVKGVNLD
4	11	14	Serine/threonine-protein kinase WNK1; Erythrocyte 65 kDa protein; p65; Kinase deficient protein; Protein kinase lysine-deficient 1; Protein kinase with no lysine 1; hWNK1.	Q9H4A3	KNRSFAKSVIGTPEF
4	11	15	Guanine nucleotide-binding protein subunit beta-2-like 1; Cell proliferation-inducing gene 21 protein; Guanine nucleotide-binding protein subunit beta-like protein 12.3; Human lung cancer oncogene 7 protein; HLC-7; Receptor for activated C kinase; Receptor of activated protein kinase C 1; RACK1.	P63244	LCFSPNRYWLCAAFG
4	11	16	T-complex protein 1 subunit beta; TCP-1-beta; CCT-beta.	P78371	GSRVRVDSMAKIAEL
4	12	1	Proteasome subunit alpha type-2; Macropain subunit C3; Multicatalytic endopeptidase complex subunit C3; Proteasome component C3.	P17220	VAMLMQEYTQSGGVR
4	12	2	Histone H3.1; Histone H3/a; Histone H3/b; Histone H3/c; Histone H3/d; Histone H3/f; Histone H3/h; Histone H3/i; Histone H3/j; Histone H3/k; Histone H3/l.	P68431	KQTARKSTGGKAPRK
4	12	3	Protein kinase C gamma type; PKC-gamma.	P05129	GRTTKTFCGTPEY
4	12	4	empty	empty	BSYRTALTHYLDITSNP
4	12	5	Transcription elongation factor SPT5; hSPT5; DRB sensitivity-inducing factor 160 kDa subunit; DSIF p160; DRB sensitivity-inducing factor large subunit; DSIF large subunit; Tat-cotransactivator 1 protein; Tat-CT1 protein.	O00267	TPMHGSQTPMYENGS
4	12	6	Catenin beta-1; Beta-catenin.	P35222	QEYKKRLSMELTNSL
4	12	7	Cyclin-dependent kinase 5 activator 1; CDK5 activator 1; Cyclin-dependent kinase 5 regulatory subunit 1; TPKII regulatory subunit; Contains: Cyclin-dependent kinase 5 activator 1, p35; p35; Contains: Cyclin-dependent kinase 5 activator 1, p25; p25; Tau protein kinase II 23 kDa subunit; p23; Flags: Precursor.	Q15078	MGTVLSFSPRDRRGS
4	12	8	Serine/threonine-protein kinase 11; Renal carcinoma antigen NY-REN-19; Serine/threonine-protein kinase LKB1.	Q15831	LLLALDGTLKISDFG
4	12	9	L-lactate dehydrogenase A chain; LDH-A; Cell proliferation-inducing gene 19 protein; LDH muscle subunit; LDH-M; Renal carcinoma antigen NY-REN-59.	P00338	IKLKGYTSWAIGLS
4	12	10	Serine/threonine-protein kinase 38-like; NDR2 protein kinase; Nuclear Dbf2-related kinase 2.	Q9Y2H1	QHAQKETEFLRLKR
4	12	11	Mitogen-activated protein kinase kinase kinase 11; Mixed lineage kinase 3; Src-homology 3 domain-containing proline-rich kinase.	Q16584	YKTTRMSAAGTYAW
4	12	12	Serum response factor; SRF.	P11831	LRRYTTFSKRKTGIM
4	12	13	ATP-dependent Clp protease ATP-binding subunit clpX-like, mitochondrial; Flags: Precursor.	O76031	QNAMIPQYQMLFSMD
4	12	14	ATP synthase subunit beta, mitochondrial; Flags: Precursor.	P56480	LGENTVRTIAMDGTE
4	12	15	Ephrin type-A receptor 8; EPH- and ELK-related kinase; Tyrosine-protein kinase receptor EEK; Flags: Precursor.	O09127	MSYGERPYWNWSNQD
4	12	16	C-Jun-amino-terminal kinase-interacting protein 3; JIP-3; JNK-interacting protein 3; JNK MAP kinase scaffold protein 3; JNK/SAPK-associated protein 1; JSAP1; Mitogen-activated protein kinase 8-interacting protein 3; Sunday driver 2.	Q9ESN9	VMSEKVQSLAGSIY
4	13	1	Nitric oxide synthase-interacting protein; eNOS-interacting protein.	Q9Y314	LPSFWIPSKTPEAK
4	13	2	Inhibitor of nuclear factor kappa-B kinase subunit beta; I-kappa-B-kinase beta; IKK-B; IKK-beta; IkBKB; I-kappa-B kinase 2; IKK2; Nuclear factor NF-kappa-B inhibitor kinase beta; NFKBIKB.	O14920	TFIGTLEYLAPEIIQ
4	13	3	C-C chemokine receptor type 7; C-C CKR-7; CC-CKR-7; CCR-7; BLR2; CDw197; Epstein-Barr virus-induced G-protein coupled receptor 1; EBI1; EBV-induced G-protein coupled receptor 1; MIP-3 beta receptor; CD_antigen=CD197; Flags: Precursor.	P32248	ILHLMCISVDRYWAI
4	13	4	Serine/threonine-protein kinase 6; Aurora kinase A; Serine/threonine-protein kinase aurora-A; ratAurA.	P59241	APSSRRNTLCGTLDY
4	13	5	Cryptochrome-1.	P97784	SLRKLNSRLFVIRG
4	13	6	Salt-inducible kinase 2.	Q3LRT3	LSTWCGSPPYAAPE
4	13	7	Serine/threonine-protein kinase PLK4; Polo-like kinase 4; PLK-4; Serine/threonine-protein kinase 18; Serine/threonine-protein kinase Sak.	O00444	PDEKHLTMCGTPNY
4	13	8	Cyclin-dependent kinase 2; CDC2 homolog Eg1 protein kinase; Cell division protein kinase 2.	P23437	GVPVRTYTHEIVTLW
4	13	9	Ras-related C3 botulinum toxin substrate 1; Cell migration-inducing gene 5 protein; Ras-like protein TC25; p21-Rac1; Flags: Precursor.	P63000	YDRLRPLSYPQTDVF
4	13	10	Mitogen-activated protein kinase kinase kinase kinase 4; HPK/GCK-like kinase HGK; MAPK/ERK kinase kinase kinase 4; MEK kinase kinase 4; MEKKK 4; Nck-interacting kinase.	O95819	VSAQLDRTIGRRNTF
4	13	11	Nuclear inhibitor of protein phosphatase 1; NIPP-1; Protein phosphatase 1 regulatory inhibitor subunit 8.	Q28147	LGLPETETELDNLTE
4	13	12	RAC-alpha serine/threonine-protein kinase; Protein kinase B; PKB; Proto-oncogene c-Akt; RAC-PK-alpha.	P31749	EVLEDNDYGRAVDWW
4	13	13	Dynamin-1; B-dynamin; D100; Dynamin, brain.	P21575	NPEGRNVYKDYKQLE
4	13	14	cGMP-dependent protein kinase 1; cGK 1; cGK1; cGMP-dependent protein kinase I; cGKI.	Q13976	GRKTWTFCGTPEY
4	13	15	Prohibitin-2; B-cell receptor-associated protein BAP37; D-prohibitin; Repressor of estrogen receptor activity.	Q99623	ALSQNPGYLKLRKIR
4	13	16	Serine/threonine-protein kinase mTOR; FK506-binding protein 12-rapamycin complex-associated protein 1; FKBP12-rapamycin complex-associated protein; Mammalian target of rapamycin; mTOR; Mechanistic target of rapamycin; Rapamycin target protein 1; RAPT1.	P42345	IKRLHVSASNLQKAW
4	14	1	RAF proto-oncogene serine/threonine-protein kinase; Proto-oncogene c-RAF; cRaf; Raf-1.	P04049	IIHRDLKSNNIFLHD
4	14	2	Tyrosine-protein kinase ABL1; Abelson murine leukemia viral oncogene homolog 1; Proto-oncogene c-Abl; p150.	P00519	HKLGGGQYGDVYEAV
4	14	3	GTP-binding nuclear protein Ran; Androgen receptor-associated protein 24; GTPase Ran; Ras-like protein TC4; Ras-related nuclear protein.	P62826	DRKVKAKSIVFHRKK
4	14	4	Serine/threonine-protein kinase SIK1; Protein kinase KID2; Salt-inducible protein kinase 1; SIK-1; Serine/threonine-protein kinase SNF1-like kinase 1; Serine/threonine-protein kinase SNF1LK.	Q9R1U5	PGERLSTWCGSPPY
4	14	5	Chromobox protein homolog 1; HP1Hsbeta; Heterochromatin protein 1 homolog beta; HP1 beta; Heterochromatin protein p25; M31; Modifier 1 protein; p25beta.	P83916	GYSNEENTWEPEENL
4	14	6	Casein kinase 2, beta polypeptide.	Q5SRQ6	ETKMSSSEEVSWIS
4	14	7	Nuclear factor NF-kappa-B p105 subunit; DNA-binding factor KBF1; EBP-1; Nuclear factor of kappa light polypeptide gene enhancer in B-cells 1; Contains: Nuclear factor NF-kappa-B p50 subunit.	P19838	KALRFRYECEGRS
4	14	8	Glyceraldehyde-3-phosphate dehydrogenase; GAPDH; Peptidyl-cysteine S-nitrosylase GAPDH.	P16858	ISWYDNEYGYSCRVI
4	14	9	Caspase-9; CASP-9; Apoptotic protease Mch-6; Apoptotic protease-activating factor 3; APAF-3; ICE-like apoptotic protease 6; ICE-LAP6; Contains: Caspase-9 subunit p35; Contains: Caspase-9 subunit p10; Flags: Precursor.	P55211	LRSRCGTNEDCKNL
4	14	10	Serine/threonine-protein kinase Chk2; Cds1.	O96017	MMKTFCGTPMYVAPE
4	14	11	Serine/threonine-protein kinase ICK; Intestinal cell kinase; hICK; Laryngeal cancer kinase 2; LCK2; MAK-related kinase; MRK.	Q9UPZ9	IRSRPPYTDYVSTRW
4	14	12	Serine/threonine-protein phosphatase 6 catalytic subunit; PP6C.	O00743	TVWSAPNYCYRCGNV
4	14	13	Mitogen-activated protein kinase kinase kinase 6; Apoptosis signal-regulating kinase 2.	O95382	GLCPSTETFTGTLQY
4	14	14	Serine/threonine-protein kinase B-raf; Proto-oncogene B-Raf; p94; v-Raf murine sarcoma viral oncogene homolog B1.	P15056	FGLATAKTRWSGSQQ
4	14	15	Serine/threonine-protein kinase 38; NDR1 protein kinase; Nuclear Dbf2-related kinase 1.	Q15208	DWVFINYTFKRFEGL
4	14	16	Stress-70 protein, mitochondrial; 75 kDa glucose-regulated protein; GRP-75; Heat shock 70 kDa protein 9; Mortalin; MOT; Peptide-binding protein 74; PBP74; Flags: Precursor.	P38646	VIGIDLGTTFSCVAV
4	15	1	Calmodulin; CaM.	P62158	MARKMKDTDSEEEIR
4	15	2	Hypoxia-inducible factor 1-alpha; HIF-1-alpha; HIF1-alpha; ARNT-interacting protein; Basic-helix-loop-helix-PAS protein MOP1; Class E basic helix-loop-helix protein 78; bHLHe78; Member of PAS protein 1; PAS domain-containing protein 8.	Q16665	TFLSKHSLSMKFTY
4	15	3	Heat shock protein HSP 90-beta; Heat shock 84 kDa; HSP 84; HSP84; Tumor-specific transplantation 84 kDa antigen; TSTA.	P11499	QEEYGEFYKSLTNDW
4	15	4	2-oxoisovalerate dehydrogenase subunit alpha, mitochondrial; Branched-chain alpha-keto acid dehydrogenase E1 component alpha chain; BCKDE1A; BCKDH E1-alpha; Flags: Precursor.	P11960	TYRIGHHSTSDDST
4	15	5	Vesicle-fusing ATPase; N-ethylmaleimide-sensitive fusion protein; NEM-sensitive fusion protein; Suppressor of K(+) transport growth defect 2; Protein SKD2; Vesicular-fusion protein NSF.	P46460	MNRLIKASSKVEVD
4	15	6	Tyrosine-protein kinase CSK; C-Src kinase; Protein-tyrosine kinase CYL.	P41240	ALKQNKFSNKSDMWS
4	15	7	E3 ubiquitin-protein ligase CBL; Casitas B-lineage lymphoma proto-oncogene; Proto-oncogene c-Cbl; RING finger protein 55; Signal transduction protein CBL.	P22681	TAEQYELYCEMGSTF
4	15	8	Glyceraldehyde-3-phosphate dehydrogenase; GAPDH; Peptidyl-cysteine S-nitrosylase GAPDH.	P04406	QNIIPAATGAAKAVG
4	15	9	Potassium voltage-gated channel subfamily B member 1; Delayed rectifier potassium channel 1; DRK1; h-DRK1; Voltage-gated potassium channel subunit Kv2.1.	Q14721	YWGVDELYLESCCQ
4	15	10	Serine/threonine-protein kinase PAK mbt; Protein mushroom bodies tiny; p21-activated kinase-related protein.	Q9VXE5	QELPRRKSLVGTPYW
4	15	11	Paxillin.	P49023	ELDDLMASLSEFK
4	15	12	NADH dehydrogenase [ubiquinone] iron-sulfur protein 8, mitochondrial [Rattus norvegicus].	NP_001099792	EPATINYPFEKGPL
4	15	13	Glyceraldehyde-3-phosphate dehydrogenase; GAPDH; 38 kDa BFA-dependent ADP-ribosylation substrate; BARS-38; Peptidyl-cysteine S-nitrosylase GAPDH.	P04797	IVEGLMTTVHAVTAT
4	15	14	Peptidyl-prolyl cis-trans isomerase A; PPIase A; Cyclophilin A; Cyclosporin A-binding protein; Rotamase A; SP18.	P17742	KGFGYKGSSFHRVIP
4	15	15	empty	empty	empty
4	15	16	empty	empty	empty
4	16	1	empty	empty	empty
4	16	2	empty	empty	empty
4	16	3	empty	empty	empty
4	16	4	empty	empty	empty
4	16	5	empty	empty	empty
4	16	6	empty	empty	empty
4	16	7	empty	empty	empty
4	16	8	empty	empty	empty
4	16	9	empty	empty	empty
4	16	10	empty	empty	empty
4	16	11	Human IgA	Human IgA	Human IgA
4	16	12	Human IgA	Human IgA	Human IgA
4	16	13	Human IgA	Human IgA	Human IgA
4	16	14	Human IgE	Human IgE	Human IgE
4	16	15	Human IgE	Human IgE	Human IgE
4	16	16	Human IgE	Human IgE	Human IgE
5	1	1	Cell division cycle 5-like protein; Cdc5-like protein; Pombe cdc5-related protein.	Q99459	TPNTILATPFRS
5	1	2	AP-2 complex subunit mu; AP-2 mu chain; Adapter-related protein complex 2 mu subunit; Adaptin-mu2; Adaptor protein complex AP-2 subunit mu; Clathrin assembly protein complex 2 medium chain; Clathrin coat assembly protein AP50; Clathrin coat-associated protein AP50; HA2 50 kDa subunit; Plasma membrane adaptor AP-2 50 kDa protein.	Q96CW1	AQITSQVTGQIGWRR
5	1	3	Mitogen-activated protein kinase kinase kinase kinase 1; Hematopoietic progenitor kinase; MAPK/ERK kinase kinase kinase 1; MEK kinase kinase 1; MEKKK 1.	Q92918	ATINKRKSFIGTPYW
5	1	4	Regulator of nonsense transcripts 1; ATP-dependent helicase RENT1; Nonsense mRNA reducing factor 1; NORF1; Up-frameshift suppressor 1 homolog; hUpf1.	Q92900	LSQPGLSQAELSQD
5	1	5	Mitogen-activated protein kinase 8; MAP kinase 8; MAPK 8; Stress-activated protein kinase JNK1; c-Jun N-terminal kinase 1.	Q91Y86	DLDHERMSYLLYQML
5	1	6	Phosphatidylinositol 3-kinase catalytic subunit type 3; PI3-kinase type 3; PI3K type 3; PtdIns-3-kinase type 3; Phosphatidylinositol 3-kinase p100 subunit; Phosphoinositide-3-kinase class 3; hVps34.	Q8NEB9	ENLDLKLTPYRVLAT
5	1	7	E3 ubiquitin-protein ligase Itchy.	Q8C863	IDHNTRTTQWEDPR
5	1	8	Mps one binder kinase activator-like 1A; Mob1 homolog 1A; Mob1A; Mob1B; Protein Mob4A.	Q7L9L4	FGSRSSKTFKPKKNI
5	1	9	Proto-oncogene tyrosine-protein kinase ROS; Proto-oncogene c-Ros-1; Flags: Precursor.	Q78DX7	FGLARDIYKNDYYRK
5	1	10	PRKC apoptosis WT1 regulator protein; Prostate apoptosis response 4 protein; Par-4; Transcriptional repressor Par-4-like protein PAWR.	Q62627	LREKRRSTGVVHLPS
5	1	11	Tyrosine-protein kinase JAK2; Janus kinase 2; JAK-2.	Q62120	GIANIAISPTIIRKN
5	1	12	Eukaryotic translation initiation factor 4E-binding protein 1; 4E-BP1; eIF4E-binding protein 1; Phosphorylated heat- and acid-stable protein regulated by insulin 1; PHAS-I.	Q60876	PNDYSSTPGGTLFS
5	1	13	SNW domain-containing protein 1; Nuclear protein SkiP; Nuclear receptor coactivator NCoA-62; Ski-interacting protein.	Q13573	KIPRGPPSPPAPVMH
5	1	14	Peptidyl-prolyl cis-trans isomerase NIMA-interacting 1; Peptidyl-prolyl cis-trans isomerase Pin1; PPIase Pin1; Rotamase Pin1.	Q13526	GWEKRLSRSTGQHY
5	1	15	Serine/threonine-protein kinase 3; Mammalian STE20-like protein kinase 2; MST-2; STE20-like kinase MST2; Serine/threonine-protein kinase Krs-1.	Q13188	IMRLRKKTLQEDEIA
5	1	16	Serine/threonine-protein kinase PAK 1; Alpha-PAK; p21-activated kinase 1; PAK-1; p65-PAK.	Q13153	ENPLRALYLIATNG
5	2	1	Nuclear inhibitor of protein phosphatase 1; NIPP-1; Protein phosphatase 1 regulatory inhibitor subunit 8; Includes: Activator of RNA decay; ARD-1.	Q12972	EPKKKKYAKEAWPG
5	2	2	Peroxiredoxin-1; Natural killer cell-enhancing factor A; NKEF-A; Proliferation-associated gene protein; PAG; Thioredoxin peroxidase 2; Thioredoxin-dependent peroxide reductase 2.	Q06830	HLAWVNTPRKQGGL
5	2	3	Glucosamine--fructose-6-phosphate aminotransferase [isomerizing] 1; D-fructose-6-phosphate amidotransferase 1; Glutamine:fructose 6 phosphate amidotransferase 1; GFAT 1; GFAT1; Hexosephosphate aminotransferase 1.	Q06210	VATRRGSPLLVGIK
5	2	4	Focal adhesion kinase 1; FADK 1; Protein-tyrosine kinase 2; pp125FAK.	Q05397	DRTNDKVYDCTTSVV
5	2	5	Transcription factor p65; Nuclear factor NF-kappa-B p65 subunit; Nuclear factor of kappa light polypeptide gene enhancer in B-cells 3.	Q04206	IQLKRPSDGALSEP
5	2	6	DNA excision repair protein ERCC-6; ATP-dependent helicase ERCC6; Cockayne syndrome protein CSB.	Q03468	GANRVVIYDPDWNPA
5	2	7	Dual specificity mitogen-activated protein kinase kinase 1; MAP kinase kinase 1; MAPKK 1; MKK1; ERK activator kinase 1; MAPK/ERK kinase 1; MEK 1.	Q02750	VSGQLIDSMANSFVG
5	2	8	Clathrin heavy chain 1; Clathrin heavy chain on chromosome 17; CLH-17.	Q00610	LLIDEEDYQGLRTSI
5	2	9	Transitional endoplasmic reticulum ATPase; TER ATPase; 15S Mg(2+)-ATPase p97 subunit; Valosin-containing protein; VCP.	P55072	AMRFARRSVSDNDIR
5	2	10	Ephrin type-B receptor 1; ELK; EPH-like kinase 6; EK6; hEK6; NET; Tyrosine-protein kinase receptor EPH-2; Flags: Precursor.	P54762	YVDPHTYEDPNQAV
5	2	11	Mitogen-activated protein kinase 12; MAP kinase 12; MAPK 12; Extracellular signal-regulated kinase 6; ERK-6; Mitogen-activated protein kinase p38 gamma; MAP kinase p38 gamma; Stress-activated protein kinase 3.	P53778	ENEMTGYVATRWYR
5	2	12	Serine/threonine-protein kinase PLK1; Polo-like kinase 1; PLK-1; Serine/threonine-protein kinase 13; STPK13.	P53350	HEGERKKTVCGTPNY
5	2	13	Serine/threonine-protein kinase PLK1; Polo-like kinase 1; PLK-1; Serine/threonine-protein kinase 13; STPK13.	P53350	HEGERKKTVCGTPNY
5	2	14	Rho GDP-dissociation inhibitor 1; Rho GDI 1; Rho-GDI alpha.	P52565	GKVARGSYSVSSLF
5	2	15	Tyrosine-protein kinase BTK; Agammaglobulinaemia tyrosine kinase; ATK; B-cell progenitor kinase; BPK; Bruton tyrosine kinase.	Q06187	RYVLDDQYTSSGGTK
5	2	16	Ribosomal protein S6 kinase alpha-3; S6K-alpha-3; 90 kDa ribosomal protein S6 kinase 3; p90-RSK 3; p90RSK3; Insulin-stimulated protein kinase 1; ISPK-1; MAP kinase-activated protein kinase 1b; MAPK-activated protein kinase 1b; MAPKAP kinase 1b; MAPKAPK-1b; Ribosomal S6 kinase 2; RSK-2; pp90RSK2.	P51812	TCKTPKDSPGVPPSA
5	3	1	Interleukin-1 receptor-associated kinase 1; IRAK-1.	P51617	RRNTLCGTLDYLPPE
5	3	2	Cyclin-dependent kinase 7; 39 kDa protein kinase; CAK1; CDK-activating kinase; CAK; Cell division protein kinase 7; STK1; TFIIH basal transcription factor complex kinase subunit; p39 Mo15.	P50613	GSPNRINTHQVVTRW
5	3	3	Glycogen synthase kinase-3 alpha; GSK-3 alpha.	P49840	KGEPNVSYICSRYYR
5	3	4	Fatty acid synthase; Includes: [Acyl-carrier-protein] S-acetyltransferase; Includes: [Acyl-carrier-protein] S-malonyltransferase; Includes: 3-oxoacyl-[acyl-carrier-protein] synthase; Includes: 3-oxoacyl-[acyl-carrier-protein] reductase; Includes: 3-hydroxypalmitoyl-[acyl-carrier-protein] dehydratase; Includes: Enoyl-[acyl-carrier-protein] reductase; Includes: Oleoyl-[acyl-carrier-protein] hydrola…	P49327	FSRLGVLSPDCRCKS
5	3	5	Sodium-dependent serotonin transporter; 5HT transporter; 5HTT; Solute carrier family 6 member 4.	P31645	SLWKGISTSGKVVW
5	3	6	Guanine nucleotide-binding protein subunit alpha-11; G alpha-11; G-protein subunit alpha-11; Guanine nucleotide-binding protein G(y) subunit alpha.	P29992	RRREYQLTDSAKYYL
5	3	7	Pyruvate dehydrogenase E1 component subunit alpha, somatic form, mitochondrial; PDHE1-A type I; Flags: Precursor.	P29804	NGYGMGTSVDRASAS
5	3	8	Nitric oxide synthase, brain; BNOS; Constitutive NOS; NC-NOS; NOS type I; Neuronal NOS; N-NOS; nNOS; Peptidyl-cysteine S-nitrosylase NOS1.	P29476	IARAVKFTSKLFGRA
5	3	9	Ephrin type-A receptor 4; EPH-like kinase 8; EK8; hEK8; Tyrosine-protein kinase TYRO1; Tyrosine-protein kinase receptor SEK; Flags: Precursor.	P54764	SYVDPHTYEDPNQAV
5	3	10	Mitogen-activated protein kinase 1; MAP kinase 1; MAPK 1; ERT1; Extracellular signal-regulated kinase 2; ERK-2; MAP kinase isoform p42; p42-MAPK; Mitogen-activated protein kinase 2; MAP kinase 2; MAPK 2.	P28482	HILGVLGSPSPEDL
5	3	11	Serine/threonine-protein kinase B-raf; Proto-oncogene B-Raf.	P28028	LGQQDRSSSAPNV
5	3	12	Mitogen-activated protein kinase 3; MAP kinase 3; MAPK 3; ERT2; Extracellular signal-regulated kinase 1; ERK-1; Insulin-stimulated MAP2 kinase; MAP kinase isoform p44; p44-MAPK; Microtubule-associated protein 2 kinase; Mitogen-activated protein kinase 1; MAP kinase 1; MAPK 1; p44-ERK1.	P27361	APEIMLNSKGYTKSI
5	3	13	Pyruvate dehydrogenase E1 component subunit alpha type I, mitochondrial; PDHE1-A; Flags: Precursor.	P26267	SMSDPGTSYRTREEV
5	3	14	DNA replication licensing factor MCM3; DNA polymerase alpha holoenzyme-associated protein P1; P1-MCM3.	P25206	SFGNKHVTPRTLTS
5	3	15	Cyclin-dependent kinase 2; Cell division protein kinase 2; p33 protein kinase.	P24941	EKIGEGTYGVVYKAK
5	3	16	Cyclin-dependent kinase 1; CDK1; Cell division control protein 2 homolog; Cell division protein kinase 1; p34 protein kinase.	P23572	FGIPVRVYTHEVVTL
5	4	1	Glucose-6-phosphate 1-dehydrogenase; G6PD.	P11413	DLTYGSRYKDLKLPD
5	4	2	78 kDa glucose-regulated protein; GRP-78; Endoplasmic reticulum lumenal Ca(2+)-binding protein grp78; Heat shock 70 kDa protein 5; Immunoglobulin heavy chain-binding protein; BiP; Flags: Precursor.	P11021	VFDLGGGTFDVSLLT
5	4	3	60 kDa heat shock protein, mitochondrial; 60 kDa chaperonin; Chaperonin 60; CPN60; Heat shock protein 60; HSP-60; Hsp60; HuCHA60; Mitochondrial matrix protein P1; P60 lymphocyte protein; Flags: Precursor.	P10809	ILEQSWGSPKITKDG
5	4	4	Ras-related protein R-Ras; p23; Flags: Precursor.	P10301	DPTIEDSYTKQCVID
5	4	5	Protein kinase C delta type; nPKC-delta.	P09215	TFCGTPDYIAPEII
5	4	6	Pyruvate dehydrogenase E1 component subunit alpha, somatic form, mitochondrial; PDHE1-A type I; Flags: Precursor.	P08559	NNGYGMGTSVDRASA
5	4	7	Malate dehydrogenase, mitochondrial; Flags: Precursor.	P08249	KAKAGTGSATLSMAY
5	4	8	Heat shock cognate 71 kDa protein.	P08109	QGNRTTPSYVAFTDT
5	4	9	Proto-oncogene tyrosine-protein kinase receptor Ret; Cadherin family member 12; Proto-oncogene c-Ret; Flags: Precursor.	P07949	ESLADHVYTSKSDVW
5	4	10	Heat shock protein HSP 90-alpha; Heat shock 86 kDa; HSP 86; HSP86; Renal carcinoma antigen NY-REN-38.	P07900	NKNDRTLTILDSGIG
5	4	11	Glucose-6-phosphate isomerase; GPI; Autocrine motility factor; AMF; Neuroleukin; NLK; Phosphoglucose isomerase; PGI; Phosphohexose isomerase; PHI; Sperm antigen 36; SA-36.	P06744	GPRVHFVSNIDGTHI
5	4	12	ATP synthase subunit beta, mitochondrial; Flags: Precursor.	P06576	TSKVALVYGQMNEPP
5	4	13	Isocitrate dehydrogenase [NADP] cytoplasmic; IDH; Cytosolic NADP-isocitrate dehydrogenase; IDP; NADP(+)-specific ICDH; Oxalosuccinate decarboxylase.	O75874	NVTRSDYLETFEFI
5	4	14	Serine/threonine-protein kinase 16; Myristoylated and palmitoylated serine/threonine-protein kinase; MPSK; Protein kinase PKL12; TGF-beta-stimulated factor 1; TSF-1; hPSK.	O75716	AAERCSMPYRAPELF
5	4	15	Splicing factor 3B subunit 1; Pre-mRNA-splicing factor SF3b 155 kDa subunit; SF3b155; Spliceosome-associated protein 155; SAP 155.	O75533	PARKLTATPTPIAG
5	4	16	Serine/threonine-protein kinase/endoribonuclease IRE1; Endoplasmic reticulum-to-nucleus signaling 1; Inositol-requiring protein 1; hIRE1p; Ire1-alpha; IRE1a; Includes: Serine/threonine-protein kinase; Includes: Endoribonuclease; Flags: Precursor.	O75460	KLQLGRVSFSRRSGV
5	5	1	Mitogen-activated protein kinase 12; MAP kinase 12; MAPK 12; Extracellular signal-regulated kinase 6; ERK-6; Mitogen-activated protein kinase p38 gamma; MAP kinase p38 gamma; Stress-activated protein kinase 3.	P53778	ENEMTGYVATRWYR
5	5	2	GDP-mannose 4,6 dehydratase; GDP-D-mannose dehydratase; GMD.	O60547	VKVNPKYFRPTEVD
5	5	3	5'-AMP-activated protein kinase subunit gamma-1; AMPK gamma1; AMPK subunit gamma-1; AMPKg.	O54950	NLAAEKTYNNLDVSL
5	5	4	Integrin beta-3; Platelet membrane glycoprotein IIIa; GPIIIa; CD_antigen=CD61; Flags: Precursor.	O54890	DTGENPIYKQATSTF
5	5	5	Isocitrate dehydrogenase [NAD] subunit beta, mitochondrial; Isocitric dehydrogenase subunit beta; NAD(+)-specific ICDH subunit beta; Flags: Precursor.	O43837	TKDLGGQSSTTEF
5	5	6	Mitogen-activated protein kinase kinase kinase 7; Transforming growth factor-beta-activated kinase 1; TGF-beta-activated kinase 1.	O43318	CDLNTYMTNNKGSAA
5	5	7	AP-1 complex subunit beta-1; Adapter-related protein complex 1 subunit beta-1; Adaptor protein complex AP-1 subunit beta-1; Beta-1-adaptin; Beta-adaptin 1; Clathrin assembly protein complex 1 beta large chain; Golgi adaptor HA1/AP1 adaptin beta subunit.	O35643	VEGQDMLYQSLKLTN
5	5	8	Pyruvate carboxylase 1; Pyruvic carboxylase 1; PCB 1.	O17732	AIQCRVTTEDPAK
5	5	9	empty	empty	empty
5	5	10	empty	empty	empty
5	5	11	empty	empty	empty
5	5	12	empty	empty	empty
5	5	13	empty	empty	empty
5	5	14	empty	empty	empty
5	5	15	empty	empty	empty
5	5	16	empty	empty	empty
5	6	1	Serine/threonine-protein kinase PLK1; Polo-like kinase 1; PLK-1; Serine/threonine-protein kinase 13; STPK13.	P53350	HEGERKKTVCGTPNY
5	6	2	78 kDa glucose-regulated protein; GRP-78; Endoplasmic reticulum lumenal Ca(2+)-binding protein grp78; Heat shock 70 kDa protein 5; Immunoglobulin heavy chain-binding protein; BiP; Flags: Precursor.	P11021	VFDLGGGTFDVSLLT
5	6	3	GDP-mannose 4,6 dehydratase; GDP-D-mannose dehydratase; GMD.	O60547	VKVNPKYFRPTEVD
5	6	4	Isocitrate dehydrogenase [NAD] subunit beta, mitochondrial; Isocitric dehydrogenase subunit beta; NAD(+)-specific ICDH subunit beta; Flags: Precursor.	O43837	TKDLGGQSSTTEF
5	6	5	empty	empty	empty
5	6	6	DNA excision repair protein ERCC-6; ATP-dependent helicase ERCC6; Cockayne syndrome protein CSB.	Q03468	GANRVVIYDPDWNPA
5	6	7	Glucose-6-phosphate 1-dehydrogenase; G6PD.	P11413	DLTYGSRYKDLKLPD
5	6	8	Proto-oncogene tyrosine-protein kinase ROS; Proto-oncogene c-Ros-1; Flags: Precursor.	Q78DX7	FGLARDIYKNDYYRK
5	6	9	Ribosomal protein S6 kinase alpha-3; S6K-alpha-3; 90 kDa ribosomal protein S6 kinase 3; p90-RSK 3; p90RSK3; Insulin-stimulated protein kinase 1; ISPK-1; MAP kinase-activated protein kinase 1b; MAPK-activated protein kinase 1b; MAPKAP kinase 1b; MAPKAPK-1b; Ribosomal S6 kinase 2; RSK-2; pp90RSK2.	P51812	TCKTPKDSPGVPPSA
5	6	10	Cyclin-dependent kinase 2; Cell division protein kinase 2; p33 protein kinase.	P24941	EKIGEGTYGVVYKAK
5	6	11	Transitional endoplasmic reticulum ATPase; TER ATPase; 15S Mg(2+)-ATPase p97 subunit; Valosin-containing protein; VCP.	P55072	AMRFARRSVSDNDIR
5	6	12	empty	empty	empty
5	6	13	Nitric oxide synthase, brain; BNOS; Constitutive NOS; NC-NOS; NOS type I; Neuronal NOS; N-NOS; nNOS; Peptidyl-cysteine S-nitrosylase NOS1.	P29476	IARAVKFTSKLFGRA
5	6	14	Heat shock cognate 71 kDa protein.	P08109	QGNRTTPSYVAFTDT
5	6	15	Mitogen-activated protein kinase 1; MAP kinase 1; MAPK 1; ERT1; Extracellular signal-regulated kinase 2; ERK-2; MAP kinase isoform p42; p42-MAPK; Mitogen-activated protein kinase 2; MAP kinase 2; MAPK 2.	P28482	HILGVLGSPSPEDL
5	6	16	Pyruvate dehydrogenase E1 component subunit alpha type I, mitochondrial; PDHE1-A; Flags: Precursor.	P26267	SMSDPGTSYRTREEV
5	7	1	Phosphatidylinositol 3-kinase catalytic subunit type 3; PI3-kinase type 3; PI3K type 3; PtdIns-3-kinase type 3; Phosphatidylinositol 3-kinase p100 subunit; Phosphoinositide-3-kinase class 3; hVps34.	Q8NEB9	ENLDLKLTPYRVLAT
5	7	2	Peptidyl-prolyl cis-trans isomerase NIMA-interacting 1; Peptidyl-prolyl cis-trans isomerase Pin1; PPIase Pin1; Rotamase Pin1.	Q13526	GWEKRLSRSTGQHY
5	7	3	AP-1 complex subunit beta-1; Adapter-related protein complex 1 subunit beta-1; Adaptor protein complex AP-1 subunit beta-1; Beta-1-adaptin; Beta-adaptin 1; Clathrin assembly protein complex 1 beta large chain; Golgi adaptor HA1/AP1 adaptin beta subunit.	O35643	VEGQDMLYQSLKLTN
5	7	4	Cyclin-dependent kinase 7; 39 kDa protein kinase; CAK1; CDK-activating kinase; CAK; Cell division protein kinase 7; STK1; TFIIH basal transcription factor complex kinase subunit; p39 Mo15.	P50613	GSPNRINTHQVVTRW
5	7	5	Mitogen-activated protein kinase kinase kinase 7; Transforming growth factor-beta-activated kinase 1; TGF-beta-activated kinase 1.	O43318	CDLNTYMTNNKGSAA
5	7	6	Rho GDP-dissociation inhibitor 1; Rho GDI 1; Rho-GDI alpha.	P52565	GKVARGSYSVSSLF
5	7	7	SNW domain-containing protein 1; Nuclear protein SkiP; Nuclear receptor coactivator NCoA-62; Ski-interacting protein.	Q13573	KIPRGPPSPPAPVMH
5	7	8	Ras-related protein R-Ras; p23; Flags: Precursor.	P10301	DPTIEDSYTKQCVID
5	7	9	empty	empty	empty
5	7	10	5'-AMP-activated protein kinase subunit gamma-1; AMPK gamma1; AMPK subunit gamma-1; AMPKg.	O54950	NLAAEKTYNNLDVSL
5	7	11	Cytoplasmic tyrosine-protein kinase BMX; Bone marrow tyrosine kinase gene in chromosome X protein; Epithelial and endothelial tyrosine kinase; ETK; NTK38.	P51813	RYVLDDQYTSSGGTK
5	7	12	Fatty acid synthase; Includes: [Acyl-carrier-protein] S-acetyltransferase; Includes: [Acyl-carrier-protein] S-malonyltransferase; Includes: 3-oxoacyl-[acyl-carrier-protein] synthase; Includes: 3-oxoacyl-[acyl-carrier-protein] reductase; Includes: 3-hydroxypalmitoyl-[acyl-carrier-protein] dehydratase; Includes: Enoyl-[acyl-carrier-protein] reductase; Includes: Oleoyl-[acyl-carrier-protein] hydrola…	P49327	FSRLGVLSPDCRCKS
5	7	13	Cell division cycle 5-like protein; Cdc5-like protein; Pombe cdc5-related protein.	Q99459	TPNTILATPFRS
5	7	14	Ephrin type-A receptor 4; EPH-like kinase 8; EK8; hEK8; Tyrosine-protein kinase TYRO1; Tyrosine-protein kinase receptor SEK; Flags: Precursor.	P54764	SYVDPHTYEDPNQAV
5	7	15	Mitogen-activated protein kinase 8; MAP kinase 8; MAPK 8; Stress-activated protein kinase JNK1; c-Jun N-terminal kinase 1.	Q91Y86	DLDHERMSYLLYQML
5	7	16	Malate dehydrogenase, mitochondrial; Flags: Precursor.	P08249	KAKAGTGSATLSMAY
5	8	1	Pyruvate carboxylase 1; Pyruvic carboxylase 1; PCB 1.	O17732	AIQCRVTTEDPAK
5	8	2	Mps one binder kinase activator-like 1A; Mob1 homolog 1A; Mob1A; Mob1B; Protein Mob4A.	Q7L9L4	FGSRSSKTFKPKKNI
5	8	3	Regulator of nonsense transcripts 1; ATP-dependent helicase RENT1; Nonsense mRNA reducing factor 1; NORF1; Up-frameshift suppressor 1 homolog; hUpf1.	Q92900	LSQPGLSQAELSQD
5	8	4	Sodium-dependent serotonin transporter; 5HT transporter; 5HTT; Solute carrier family 6 member 4.	P31645	SLWKGISTSGKVVW
5	8	5	Tyrosine-protein kinase JAK2; Janus kinase 2; JAK-2.	Q62120	GIANIAISPTIIRKN
5	8	6	Mitogen-activated protein kinase 12; MAP kinase 12; MAPK 12; Extracellular signal-regulated kinase 6; ERK-6; Mitogen-activated protein kinase p38 gamma; MAP kinase p38 gamma; Stress-activated protein kinase 3.	P53778	ENEMTGYVATRWYR
5	8	7	Transcription factor p65; Nuclear factor NF-kappa-B p65 subunit; Nuclear factor of kappa light polypeptide gene enhancer in B-cells 3.	Q04206	IQLKRPSDGALSEP
5	8	8	Isocitrate dehydrogenase [NADP] cytoplasmic; IDH; Cytosolic NADP-isocitrate dehydrogenase; IDP; NADP(+)-specific ICDH; Oxalosuccinate decarboxylase.	O75874	NVTRSDYLETFEFI
5	8	9	Cyclin-dependent kinase 1; CDK1; Cell division control protein 2 homolog; Cell division protein kinase 1; p34 protein kinase.	P23572	FGIPVRVYTHEVVTL
5	8	10	60 kDa heat shock protein, mitochondrial; 60 kDa chaperonin; Chaperonin 60; CPN60; Heat shock protein 60; HSP-60; Hsp60; HuCHA60; Mitochondrial matrix protein P1; P60 lymphocyte protein; Flags: Precursor.	P10809	ILEQSWGSPKITKDG
5	8	11	Pyruvate dehydrogenase E1 component subunit alpha, somatic form, mitochondrial; PDHE1-A type I; Flags: Precursor.	P29804	NGYGMGTSVDRASAS
5	8	12	Nuclear inhibitor of protein phosphatase 1; NIPP-1; Protein phosphatase 1 regulatory inhibitor subunit 8; Includes: Activator of RNA decay; ARD-1.	Q12972	EPKKKKYAKEAWPG
5	8	13	empty	empty	empty
5	8	14	Protein kinase C delta type; nPKC-delta.	P09215	TFCGTPDYIAPEII
5	8	15	Glycogen synthase kinase-3 alpha; GSK-3 alpha.	P49840	KGEPNVSYICSRYYR
5	8	16	Glucosamine--fructose-6-phosphate aminotransferase [isomerizing] 1; D-fructose-6-phosphate amidotransferase 1; Glutamine:fructose 6 phosphate amidotransferase 1; GFAT 1; GFAT1; Hexosephosphate aminotransferase 1.	Q06210	VATRRGSPLLVGIK
5	9	1	empty	empty	empty
5	9	2	AP-2 complex subunit mu; AP-2 mu chain; Adapter-related protein complex 2 mu subunit; Adaptin-mu2; Adaptor protein complex AP-2 subunit mu; Clathrin assembly protein complex 2 medium chain; Clathrin coat assembly protein AP50; Clathrin coat-associated protein AP50; HA2 50 kDa subunit; Plasma membrane adaptor AP-2 50 kDa protein.	Q96CW1	AQITSQVTGQIGWRR
5	9	3	Peroxiredoxin-1; Natural killer cell-enhancing factor A; NKEF-A; Proliferation-associated gene protein; PAG; Thioredoxin peroxidase 2; Thioredoxin-dependent peroxide reductase 2.	Q06830	HLAWVNTPRKQGGL
5	9	4	Interleukin-1 receptor-associated kinase 1; IRAK-1.	P51617	RRNTLCGTLDYLPPE
5	9	5	Splicing factor 3B subunit 1; Pre-mRNA-splicing factor SF3b 155 kDa subunit; SF3b155; Spliceosome-associated protein 155; SAP 155.	O75533	PARKLTATPTPIAG
5	9	6	Serine/threonine-protein kinase PLK1; Polo-like kinase 1; PLK-1; Serine/threonine-protein kinase 13; STPK13.	P53350	HEGERKKTVCGTPNY
5	9	7	Focal adhesion kinase 1; FADK 1; Protein-tyrosine kinase 2; pp125FAK.	Q05397	DRTNDKVYDCTTSVV
5	9	8	empty	empty	empty
5	9	9	Glucose-6-phosphate isomerase; GPI; Autocrine motility factor; AMF; Neuroleukin; NLK; Phosphoglucose isomerase; PGI; Phosphohexose isomerase; PHI; Sperm antigen 36; SA-36.	P06744	GPRVHFVSNIDGTHI
5	9	10	Serine/threonine-protein kinase PAK 1; Alpha-PAK; p21-activated kinase 1; PAK-1; p65-PAK.	Q13153	ENPLRALYLIATNG
5	9	11	Eukaryotic translation initiation factor 4E-binding protein 1; 4E-BP1; eIF4E-binding protein 1; Phosphorylated heat- and acid-stable protein regulated by insulin 1; PHAS-I.	Q60876	PNDYSSTPGGTLFS
5	9	12	Integrin beta-3; Platelet membrane glycoprotein IIIa; GPIIIa; CD_antigen=CD61; Flags: Precursor.	O54890	DTGENPIYKQATSTF
5	9	13	Serine/threonine-protein kinase 16; Myristoylated and palmitoylated serine/threonine-protein kinase; MPSK; Protein kinase PKL12; TGF-beta-stimulated factor 1; TSF-1; hPSK.	O75716	AAERCSMPYRAPELF
5	9	14	Mitogen-activated protein kinase kinase kinase kinase 1; Hematopoietic progenitor kinase; MAPK/ERK kinase kinase kinase 1; MEK kinase kinase 1; MEKKK 1.	Q92918	ATINKRKSFIGTPYW
5	9	15	PRKC apoptosis WT1 regulator protein; Prostate apoptosis response 4 protein; Par-4; Transcriptional repressor Par-4-like protein PAWR.	Q62627	LREKRRSTGVVHLPS
5	9	16	Mitogen-activated protein kinase 14B; MAP kinase 14B; MAPK 14B; MAP kinase p38b; D-p38b.	O61443	ENEMTGYVATRWYR
5	10	1	Pyruvate dehydrogenase E1 component subunit alpha, somatic form, mitochondrial; PDHE1-A type I; Flags: Precursor.	P08559	NNGYGMGTSVDRASA
5	10	2	Dual specificity mitogen-activated protein kinase kinase 1; MAP kinase kinase 1; MAPKK 1; MKK1; ERK activator kinase 1; MAPK/ERK kinase 1; MEK 1.	Q02750	VSGQLIDSMANSFVG
5	10	3	Serine/threonine-protein kinase B-raf; Proto-oncogene B-Raf.	P28028	LGQQDRSSSAPNV
5	10	4	Serine/threonine-protein kinase/endoribonuclease IRE1; Endoplasmic reticulum-to-nucleus signaling 1; Inositol-requiring protein 1; hIRE1p; Ire1-alpha; IRE1a; Includes: Serine/threonine-protein kinase; Includes: Endoribonuclease; Flags: Precursor.	O75460	KLQLGRVSFSRRSGV
5	10	5	Clathrin heavy chain 1; Clathrin heavy chain on chromosome 17; CLH-17.	Q00610	LLIDEEDYQGLRTSI
5	10	6	Mitogen-activated protein kinase 3; MAP kinase 3; MAPK 3; ERT2; Extracellular signal-regulated kinase 1; ERK-1; Insulin-stimulated MAP2 kinase; MAP kinase isoform p44; p44-MAPK; Microtubule-associated protein 2 kinase; Mitogen-activated protein kinase 1; MAP kinase 1; MAPK 1; p44-ERK1.	P27361	APEIMLNSKGYTKSI
5	10	7	E3 ubiquitin-protein ligase Itchy.	Q8C863	IDHNTRTTQWEDPR
5	10	8	Heat shock protein HSP 90-alpha; Heat shock 86 kDa; HSP 86; HSP86; Renal carcinoma antigen NY-REN-38.	P07900	NKNDRTLTILDSGIG
5	10	9	Proto-oncogene tyrosine-protein kinase receptor Ret; Cadherin family member 12; Proto-oncogene c-Ret; Flags: Precursor.	P07949	ESLADHVYTSKSDVW
5	10	10	DNA replication licensing factor MCM3; DNA polymerase alpha holoenzyme-associated protein P1; P1-MCM3.	P25206	SFGNKHVTPRTLTS
5	10	11	ATP synthase subunit beta, mitochondrial; Flags: Precursor.	P06576	TSKVALVYGQMNEPP
5	10	12	Ephrin type-B receptor 1; ELK; EPH-like kinase 6; EK6; hEK6; NET; Tyrosine-protein kinase receptor EPH-2; Flags: Precursor.	P54762	YVDPHTYEDPNQAV
5	10	13	Serine/threonine-protein kinase 3; Mammalian STE20-like protein kinase 2; MST-2; STE20-like kinase MST2; Serine/threonine-protein kinase Krs-1.	Q13188	IMRLRKKTLQEDEIA
5	10	14	Guanine nucleotide-binding protein subunit alpha-11; G alpha-11; G-protein subunit alpha-11; Guanine nucleotide-binding protein G(y) subunit alpha.	P29992	RRREYQLTDSAKYYL
5	10	15	empty	empty	empty
5	10	16	empty	empty	empty
5	11	1	Mitogen-activated protein kinase 3; MAP kinase 3; MAPK 3; ERT2; Extracellular signal-regulated kinase 1; ERK-1; Insulin-stimulated MAP2 kinase; MAP kinase isoform p44; p44-MAPK; Microtubule-associated protein 2 kinase; Mitogen-activated protein kinase 1; MAP kinase 1; MAPK 1; p44-ERK1.	P27361	APEIMLNSKGYTKSI
5	11	2	GDP-mannose 4,6 dehydratase; GDP-D-mannose dehydratase; GMD.	O60547	VKVNPKYFRPTEVD
5	11	3	E3 ubiquitin-protein ligase Itchy.	Q8C863	IDHNTRTTQWEDPR
5	11	4	Serine/threonine-protein kinase PAK 1; Alpha-PAK; p21-activated kinase 1; PAK-1; p65-PAK.	Q13153	ENPLRALYLIATNG
5	11	5	Mps one binder kinase activator-like 1A; Mob1 homolog 1A; Mob1A; Mob1B; Protein Mob4A.	Q7L9L4	FGSRSSKTFKPKKNI
5	11	6	SNW domain-containing protein 1; Nuclear protein SkiP; Nuclear receptor coactivator NCoA-62; Ski-interacting protein.	Q13573	KIPRGPPSPPAPVMH
5	11	7	Isocitrate dehydrogenase [NADP] cytoplasmic; IDH; Cytosolic NADP-isocitrate dehydrogenase; IDP; NADP(+)-specific ICDH; Oxalosuccinate decarboxylase.	O75874	NVTRSDYLETFEFI
5	11	8	Mitogen-activated protein kinase kinase kinase kinase 1; Hematopoietic progenitor kinase; MAPK/ERK kinase kinase kinase 1; MEK kinase kinase 1; MEKKK 1.	Q92918	ATINKRKSFIGTPYW
5	11	9	Proto-oncogene tyrosine-protein kinase receptor Ret; Cadherin family member 12; Proto-oncogene c-Ret; Flags: Precursor.	P07949	ESLADHVYTSKSDVW
5	11	10	Tyrosine-protein kinase JAK2; Janus kinase 2; JAK-2.	Q62120	GIANIAISPTIIRKN
5	11	11	Serine/threonine-protein kinase PLK1; Polo-like kinase 1; PLK-1; Serine/threonine-protein kinase 13; STPK13.	P53350	HEGERKKTVCGTPNY
5	11	12	Ephrin type-A receptor 2; Epithelial cell kinase; Tyrosine-protein kinase receptor ECK; Flags: Precursor.	P29317	SYVDPHTYEDPNQAV
5	11	13	DNA replication licensing factor MCM3; DNA polymerase alpha holoenzyme-associated protein P1; P1-MCM3.	P25206	SFGNKHVTPRTLTS
5	11	14	Proto-oncogene tyrosine-protein kinase ROS; Proto-oncogene c-Ros-1; Flags: Precursor.	Q78DX7	FGLARDIYKNDYYRK
5	11	15	Rho GDP-dissociation inhibitor 1; Rho GDI 1; Rho-GDI alpha.	P52565	GKVARGSYSVSSLF
5	11	16	Mitogen-activated protein kinase 14B; MAP kinase 14B; MAPK 14B; MAP kinase p38b; D-p38b.	O61443	ENEMTGYVATRWYR
5	12	1	Pyruvate dehydrogenase E1 component subunit alpha, somatic form, mitochondrial; PDHE1-A type I; Flags: Precursor.	P08559	NNGYGMGTSVDRASA
5	12	2	Serine/threonine-protein kinase PLK1; Polo-like kinase 1; PLK-1; Serine/threonine-protein kinase 13; STPK13.	P53350	HEGERKKTVCGTPNY
5	12	3	Serine/threonine-protein kinase 16; Myristoylated and palmitoylated serine/threonine-protein kinase; MPSK; Protein kinase PKL12; TGF-beta-stimulated factor 1; TSF-1; hPSK.	O75716	AAERCSMPYRAPELF
5	12	4	Serine/threonine-protein kinase B-raf; Proto-oncogene B-Raf.	P28028	LGQQDRSSSAPNV
5	12	5	empty	empty	empty
5	12	6	Pyruvate dehydrogenase E1 component subunit alpha type I, mitochondrial; PDHE1-A; Flags: Precursor.	P26267	SMSDPGTSYRTREEV
5	12	7	DNA excision repair protein ERCC-6; ATP-dependent helicase ERCC6; Cockayne syndrome protein CSB.	Q03468	GANRVVIYDPDWNPA
5	12	8	Focal adhesion kinase 1; FADK 1; Protein-tyrosine kinase 2; pp125FAK.	Q05397	DRTNDKVYDCTTSVV
5	12	9	Integrin beta-3; Platelet membrane glycoprotein IIIa; GPIIIa; CD_antigen=CD61; Flags: Precursor.	O54890	DTGENPIYKQATSTF
5	12	10	AP-2 complex subunit mu; AP-2 mu chain; Adapter-related protein complex 2 mu subunit; Adaptin-mu2; Adaptor protein complex AP-2 subunit mu; Clathrin assembly protein complex 2 medium chain; Clathrin coat assembly protein AP50; Clathrin coat-associated protein AP50; HA2 50 kDa subunit; Plasma membrane adaptor AP-2 50 kDa protein.	Q96CW1	AQITSQVTGQIGWRR
5	12	11	Glucosamine--fructose-6-phosphate aminotransferase [isomerizing] 1; D-fructose-6-phosphate amidotransferase 1; Glutamine:fructose 6 phosphate amidotransferase 1; GFAT 1; GFAT1; Hexosephosphate aminotransferase 1.	Q06210	VATRRGSPLLVGIK
5	12	12	Glucose-6-phosphate isomerase; GPI; Autocrine motility factor; AMF; Neuroleukin; NLK; Phosphoglucose isomerase; PGI; Phosphohexose isomerase; PHI; Sperm antigen 36; SA-36.	P06744	GPRVHFVSNIDGTHI
5	12	13	Pyruvate carboxylase 1; Pyruvic carboxylase 1; PCB 1.	O17732	AIQCRVTTEDPAK
5	12	14	Glycogen synthase kinase-3 alpha; GSK-3 alpha.	P49840	KGEPNVSYICSRYYR
5	12	15	empty	empty	empty
5	12	16	PRKC apoptosis WT1 regulator protein; Prostate apoptosis response 4 protein; Par-4; Transcriptional repressor Par-4-like protein PAWR.	Q62627	LREKRRSTGVVHLPS
5	13	1	Cell division cycle 5-like protein; Cdc5-like protein; Pombe cdc5-related protein.	Q99459	TPNTILATPFRS
5	13	2	empty	empty	empty
5	13	3	Cyclin-dependent kinase 2; Cell division protein kinase 2; p33 protein kinase.	P24941	EKIGEGTYGVVYKAK
5	13	4	Cyclin-dependent kinase 7; 39 kDa protein kinase; CAK1; CDK-activating kinase; CAK; Cell division protein kinase 7; STK1; TFIIH basal transcription factor complex kinase subunit; p39 Mo15.	P50613	GSPNRINTHQVVTRW
5	13	5	Transitional endoplasmic reticulum ATPase; TER ATPase; 15S Mg(2+)-ATPase p97 subunit; Valosin-containing protein; VCP.	P55072	AMRFARRSVSDNDIR
5	13	6	Serine/threonine-protein kinase 3; Mammalian STE20-like protein kinase 2; MST-2; STE20-like kinase MST2; Serine/threonine-protein kinase Krs-1.	Q13188	IMRLRKKTLQEDEIA
5	13	7	empty	empty	empty
5	13	8	Glucose-6-phosphate 1-dehydrogenase; G6PD.	P11413	DLTYGSRYKDLKLPD
5	13	9	Tyrosine-protein kinase BTK; Agammaglobulinaemia tyrosine kinase; ATK; B-cell progenitor kinase; BPK; Bruton tyrosine kinase.	Q06187	RYVLDDQYTSSGGTK
5	13	10	Mitogen-activated protein kinase kinase kinase 7; Transforming growth factor-beta-activated kinase 1; TGF-beta-activated kinase 1.	O43318	CDLNTYMTNNKGSAA
5	13	11	Nuclear inhibitor of protein phosphatase 1; NIPP-1; Protein phosphatase 1 regulatory inhibitor subunit 8; Includes: Activator of RNA decay; ARD-1.	Q12972	EPKKKKYAKEAWPG
5	13	12	Cyclin-dependent kinase 1; CDK1; Cell division control protein 2 homolog; Cell division protein kinase 1; p34 protein kinase.	P23572	FGIPVRVYTHEVVTL
5	13	13	60 kDa heat shock protein, mitochondrial; 60 kDa chaperonin; Chaperonin 60; CPN60; Heat shock protein 60; HSP-60; Hsp60; HuCHA60; Mitochondrial matrix protein P1; P60 lymphocyte protein; Flags: Precursor.	P10809	ILEQSWGSPKITKDG
5	13	14	Clathrin heavy chain 1; Clathrin heavy chain on chromosome 17; CLH-17.	Q00610	LLIDEEDYQGLRTSI
5	13	15	Eukaryotic translation initiation factor 4E-binding protein 1; 4E-BP1; eIF4E-binding protein 1; Phosphorylated heat- and acid-stable protein regulated by insulin 1; PHAS-I.	Q60876	PNDYSSTPGGTLFS
5	13	16	Pyruvate dehydrogenase E1 component subunit alpha, somatic form, mitochondrial; PDHE1-A type I; Flags: Precursor.	P29804	NGYGMGTSVDRASAS
5	14	1	Mitogen-activated protein kinase 14B; MAP kinase 14B; MAPK 14B; MAP kinase p38b; D-p38b.	O61443	ENEMTGYVATRWYR
5	14	2	5'-AMP-activated protein kinase subunit gamma-1; AMPK gamma1; AMPK subunit gamma-1; AMPKg.	O54950	NLAAEKTYNNLDVSL
5	14	3	Ribosomal protein S6 kinase alpha-3; S6K-alpha-3; 90 kDa ribosomal protein S6 kinase 3; p90-RSK 3; p90RSK3; Insulin-stimulated protein kinase 1; ISPK-1; MAP kinase-activated protein kinase 1b; MAPK-activated protein kinase 1b; MAPKAP kinase 1b; MAPKAPK-1b; Ribosomal S6 kinase 2; RSK-2; pp90RSK2.	P51812	TCKTPKDSPGVPPSA
5	14	4	Phosphatidylinositol 3-kinase catalytic subunit type 3; PI3-kinase type 3; PI3K type 3; PtdIns-3-kinase type 3; Phosphatidylinositol 3-kinase p100 subunit; Phosphoinositide-3-kinase class 3; hVps34.	Q8NEB9	ENLDLKLTPYRVLAT
5	14	5	Ephrin type-B receptor 1; ELK; EPH-like kinase 6; EK6; hEK6; NET; Tyrosine-protein kinase receptor EPH-2; Flags: Precursor.	P54762	YVDPHTYEDPNQAV
5	14	6	Peptidyl-prolyl cis-trans isomerase NIMA-interacting 1; Peptidyl-prolyl cis-trans isomerase Pin1; PPIase Pin1; Rotamase Pin1.	Q13526	GWEKRLSRSTGQHY
5	14	7	Ras-related protein R-Ras; p23; Flags: Precursor.	P10301	DPTIEDSYTKQCVID
5	14	8	Malate dehydrogenase, mitochondrial; Flags: Precursor.	P08249	KAKAGTGSATLSMAY
5	14	9	Fatty acid synthase; Includes: [Acyl-carrier-protein] S-acetyltransferase; Includes: [Acyl-carrier-protein] S-malonyltransferase; Includes: 3-oxoacyl-[acyl-carrier-protein] synthase; Includes: 3-oxoacyl-[acyl-carrier-protein] reductase; Includes: 3-hydroxypalmitoyl-[acyl-carrier-protein] dehydratase; Includes: Enoyl-[acyl-carrier-protein] reductase; Includes: Oleoyl-[acyl-carrier-protein] hydrola…	P49327	FSRLGVLSPDCRCKS
5	14	10	Isocitrate dehydrogenase [NAD] subunit beta, mitochondrial; Isocitric dehydrogenase subunit beta; NAD(+)-specific ICDH subunit beta; Flags: Precursor.	O43837	TKDLGGQSSTTEF
5	14	11	Mitogen-activated protein kinase 8; MAP kinase 8; MAPK 8; Stress-activated protein kinase JNK1; c-Jun N-terminal kinase 1.	Q91Y86	DLDHERMSYLLYQML
5	14	12	empty	empty	empty
5	14	13	AP-1 complex subunit beta-1; Adapter-related protein complex 1 subunit beta-1; Adaptor protein complex AP-1 subunit beta-1; Beta-1-adaptin; Beta-adaptin 1; Clathrin assembly protein complex 1 beta large chain; Golgi adaptor HA1/AP1 adaptin beta subunit.	O35643	VEGQDMLYQSLKLTN
5	14	14	Heat shock cognate 71 kDa protein.	P08109	QGNRTTPSYVAFTDT
5	14	15	Transcription factor p65; Nuclear factor NF-kappa-B p65 subunit; Nuclear factor of kappa light polypeptide gene enhancer in B-cells 3.	Q04206	IQLKRPSDGALSEP
5	14	16	Mitogen-activated protein kinase 1; MAP kinase 1; MAPK 1; ERT1; Extracellular signal-regulated kinase 2; ERK-2; MAP kinase isoform p42; p42-MAPK; Mitogen-activated protein kinase 2; MAP kinase 2; MAPK 2.	P28482	HILGVLGSPSPEDL
5	15	1	Interleukin-1 receptor-associated kinase 1; IRAK-1.	P51617	RRNTLCGTLDYLPPE
5	15	2	Peroxiredoxin-1; Natural killer cell-enhancing factor A; NKEF-A; Proliferation-associated gene protein; PAG; Thioredoxin peroxidase 2; Thioredoxin-dependent peroxide reductase 2.	Q06830	HLAWVNTPRKQGGL
5	15	3	ATP synthase subunit beta, mitochondrial; Flags: Precursor.	P06576	TSKVALVYGQMNEPP
5	15	4	Heat shock protein HSP 90-alpha; Heat shock 86 kDa; HSP 86; HSP86; Renal carcinoma antigen NY-REN-38.	P07900	NKNDRTLTILDSGIG
5	15	5	Guanine nucleotide-binding protein subunit alpha-11; G alpha-11; G-protein subunit alpha-11; Guanine nucleotide-binding protein G(y) subunit alpha.	P29992	RRREYQLTDSAKYYL
5	15	6	Nitric oxide synthase, brain; BNOS; Constitutive NOS; NC-NOS; NOS type I; Neuronal NOS; N-NOS; nNOS; Peptidyl-cysteine S-nitrosylase NOS1.	P29476	IARAVKFTSKLFGRA
5	15	7	78 kDa glucose-regulated protein; GRP-78; Endoplasmic reticulum lumenal Ca(2+)-binding protein grp78; Heat shock 70 kDa protein 5; Immunoglobulin heavy chain-binding protein; BiP; Flags: Precursor.	P11021	VFDLGGGTFDVSLLT
5	15	8	Serine/threonine-protein kinase/endoribonuclease IRE1; Endoplasmic reticulum-to-nucleus signaling 1; Inositol-requiring protein 1; hIRE1p; Ire1-alpha; IRE1a; Includes: Serine/threonine-protein kinase; Includes: Endoribonuclease; Flags: Precursor.	O75460	KLQLGRVSFSRRSGV
5	15	9	Dual specificity mitogen-activated protein kinase kinase 1; MAP kinase kinase 1; MAPKK 1; MKK1; ERK activator kinase 1; MAPK/ERK kinase 1; MEK 1.	Q02750	VSGQLIDSMANSFVG
5	15	10	Regulator of nonsense transcripts 1; ATP-dependent helicase RENT1; Nonsense mRNA reducing factor 1; NORF1; Up-frameshift suppressor 1 homolog; hUpf1.	Q92900	LSQPGLSQAELSQD
5	15	11	Sodium-dependent serotonin transporter; 5HT transporter; 5HTT; Solute carrier family 6 member 4.	P31645	SLWKGISTSGKVVW
5	15	12	empty	empty	empty
5	15	13	Splicing factor 3B subunit 1; Pre-mRNA-splicing factor SF3b 155 kDa subunit; SF3b155; Spliceosome-associated protein 155; SAP 155.	O75533	PARKLTATPTPIAG
5	15	14	Protein kinase C delta type; nPKC-delta.	P09215	TFCGTPDYIAPEII
5	15	15	empty	empty	empty
5	15	16	empty	empty	empty
5	16	1	empty	empty	empty
5	16	2	empty	empty	empty
5	16	3	empty	empty	empty
5	16	4	empty	empty	empty
5	16	5	empty	empty	empty
5	16	6	empty	empty	empty
5	16	7	empty	empty	empty
5	16	8	empty	empty	empty
5	16	9	empty	empty	empty
5	16	10	empty	empty	empty
5	16	11	Histone H1	Histone H1	Histone H1
5	16	12	Histone H1	Histone H1	Histone H1
5	16	13	Histone H1	Histone H1	Histone H1
5	16	14	Histone H2	Histone H2	Histone H2
5	16	15	Histone H2	Histone H2	Histone H2
5	16	16	Histone H2	Histone H2	Histone H2
6	1	1	Eukaryotic translation initiation factor 2-alpha kinase 3; PRKR-like endoplasmic reticulum kinase; Pancreatic eIF2-alpha kinase; Flags: Precursor.	Q9Z2B5	NKIDDCNYAIKRIAL
6	1	2	Mitogen-activated protein kinase kinase kinase 2; MAPK/ERK kinase kinase 2; MEK kinase 2; MEKK 2.	Q9Y2U5	KSLVGTPYWMSPE
6	1	3	RAC-gamma serine/threonine-protein kinase; Protein kinase Akt-3; Protein kinase B gamma; PKB gamma; RAC-PK-gamma; STK-2.	Q9Y243	TYGRTTKTFCGTPEY
6	1	4	Serine/threonine-protein kinase PAK mbt; Protein mushroom bodies tiny; p21-activated kinase-related protein.	Q9VXE5	RRKSLVGTPYWMSPE
6	1	5	Calcium/calmodulin-dependent protein kinase type II subunit alpha; CaM kinase II subunit alpha; CaMK-II subunit alpha.	Q9UQM7	LKGAILTTMLATRNF
6	1	6	Serine/threonine-protein kinase TBK1; NF-kappa-B-activating kinase; T2K; TANK-binding kinase 1.	Q9UHD2	QEDQQFVSLYGTEEY
6	1	7	Serine/threonine-protein kinase SIK1; Protein kinase KID2; Salt-inducible protein kinase 1; SIK-1; Serine/threonine-protein kinase SNF1-like kinase 1; Serine/threonine-protein kinase SNF1LK.	Q9R1U5	LSTWCGSPPYAAPE
6	1	8	Serine/threonine-protein kinase MARK1; MAP/microtubule affinity-regulating kinase 1.	Q9P0L2	TPGNKLDTFCGSPPY
6	1	9	Serine/threonine-protein kinase PAK 6; PAK-5; p21-activated kinase 6; PAK-6.	Q9NQU5	KRKSFIGTPYWMAPE
6	1	10	Repressor of RNA polymerase III transcription MAF1 homolog.	Q9H063	PHDLQALSPPQTS
6	1	11	Aconitate hydratase, mitochondrial; Aconitase; Citrate hydro-lyase; Flags: Precursor.	Q9ER34	VAVGDENYGEGSSRE
6	1	12	Mitogen-activated protein kinase kinase kinase 2; MAPK/ERK kinase kinase 2; MEK kinase 2; MEKK 2.	Q9Y2U5	KSLVGTPYWMSPE
6	1	13	Heat shock protein 75 kDa, mitochondrial; HSP 75; TNFR-associated protein 1; Tumor necrosis factor type 1 receptor-associated protein; TRAP-1; Flags: Precursor.	Q5XHZ0	NLGTIARSGSRAFIE
6	1	14	Acetyl-CoA carboxylase 1; ACC1; ACC-alpha; Acetyl-CoA carboxylase 265; Includes: Biotin carboxylase.	Q5SWU9	VRFVVMVTPEDLKAN
6	1	15	Leucine-rich repeat serine/threonine-protein kinase 2; Dardarin.	Q5S007	SPVIIVGTHYDISYE
6	1	16	CDP-diacylglycerol--glycerol-3-phosphate 3-phosphatidyltransferase, mitochondrial; Phosphatidylglycerophosphate synthase 1; PGP synthase 1; Flags: Precursor.	Q32NB8	GANLSNDYFTNRQDR
6	2	1	Myosin-VI; Unconventional myosin-6.	Q29122	GGIKGTVIMVPLK
6	2	2	Mitogen-activated protein kinase pmk-1; Stress-activated protein kinase pmk-1; p38 MAP kinase 1.	Q17446	TENEMTGYVATRWYR
6	2	3	Mitogen-activated protein kinase kinase kinase 11; Mixed lineage kinase 3; Src-homology 3 domain-containing proline-rich kinase.	Q16584	LAREVYKTTRMSAAG
6	2	4	Mitogen-activated protein kinase pmk-1; Stress-activated protein kinase pmk-1; p38 MAP kinase 1.	Q17446	TENEMTGYVATRWYR
6	2	5	Serine/threonine-protein kinase 38; NDR1 protein kinase; Nuclear Dbf2-related kinase 1.	Q15208	NRRALAYSTVGTPDY
6	2	6	Protein disulfide-isomerase A6; Endoplasmic reticulum protein 5; ER protein 5; ERp5; Protein disulfide isomerase P5; Thioredoxin domain-containing protein 7; Flags: Precursor.	Q15084	EEEIDLSDIDLDE
6	2	7	Septin-2; Neural precursor cell expressed developmentally down-regulated protein 5; NEDD-5.	Q15019	YPLPDCDSDEDEDYK
6	2	8	Inhibitor of nuclear factor kappa-B kinase subunit epsilon; I-kappa-B kinase epsilon; IKK-E; IKK-epsilon; IkBKE; Inducible I kappa-B kinase; IKK-i.	Q14164	EDQQFVSLYGTEEY
6	2	9	Forkhead box protein O4; Fork head domain transcription factor AFX1.	P98177	FRPRASSNASS
6	2	10	Histone H3.3.	P84243	ATKAARKSAPSTGGV
6	2	11	Mitogen-activated protein kinase kinase kinase 9; Mixed lineage kinase 1.	P80192	TRMSAAGTYAWMAPE
6	2	12	ATP-binding cassette sub-family C member 9; Sulfonylurea receptor 2.	P70170	HDLRSRLTIIPQDPV
6	2	13	Casein kinase II subunit alpha; CK II alpha.	P68400	DWGLAEFYHPGQEYN
6	2	14	Serine/threonine-protein phosphatase 2A catalytic subunit alpha isoform; PP2A-alpha; Replication protein C; RP-C.	P67775	EPHVTRRTPDYFL
6	2	15	14-3-3 protein zeta/delta; Protein kinase C inhibitor protein 1; KCIP-1.	P63104	LTLWTSDTQGDADEA
6	2	16	Cytochrome c, somatic.	P62898	GQAPGYSYTDANKGK
6	3	1	Histone H4.	P62805	RGGVKRISGLIYEET
6	3	2	Ras-related protein Rab-5B.	P61020	KELQRQASPSIVIAL
6	3	3	Histone deacetylase 4; HD4.	P56524	FPLRKTASEPNL
6	3	4	Elongation factor 2; EF-2.	P55823	GETRFTDTRKDEQER
6	3	5	MAP kinase-activated protein kinase 2; MAPK-activated protein kinase 2; MAPKAP kinase 2; MAPKAPK-2; MK2.	P49137	SNHGLAISPGMKKRI
6	3	6	Casein kinase I isoform alpha; CKI-alpha; CK1.	P48729	KISEKKMSTPVEVLC
6	3	7	Mitogen-activated protein kinase 8; MAP kinase 8; MAPK 8; JNK-46; Stress-activated protein kinase 1; Stress-activated protein kinase JNK1; c-Jun N-terminal kinase 1.	P45983	TTFMMTPYVVTRYYR
6	3	8	Protein kinase C iota type; Atypical protein kinase C-lambda/iota; PRKC-lambda/iota; aPKC-lambda/iota; nPKC-iota.	P41743	REGDTTATFCGTPNY
6	3	9	Malate dehydrogenase, mitochondrial; Flags: Precursor.	P40926	SATLSMAYAGARFGF
6	3	10	Eukaryotic initiation factor 4A-III; eIF-4A-III; eIF4A-III; ATP-dependent RNA helicase DDX48; ATP-dependent RNA helicase eIF4A-3; DEAD box protein 48; Eukaryotic initiation factor 4A-like NUK-34; Eukaryotic translation initiation factor 4A isoform 3; Nuclear matrix protein 265; NMP 265; hNMP 265.	P38919	GQHVVSGTPGRVFDM
6	3	11	TGF-beta receptor type-2; TGFR-2; TGF-beta type II receptor; Transforming growth factor-beta receptor type II; TGF-beta receptor type II; TbetaR-II; Flags: Precursor.	P37173	GQVGTRRYMAPEVLE
6	3	12	TGF-beta receptor type-1; TGFR-1; Activin receptor-like kinase 5; ALK-5; Serine/threonine-protein kinase receptor R4; SKR4; TGF-beta type I receptor; Transforming growth factor-beta receptor type I; TGF-beta receptor type I; TbetaR-I; Flags: Precursor.	P36897	MTTSGSGSGLPLLVQ
6	3	13	Tyrosine-protein phosphatase non-receptor type 5; Neural-specific protein-tyrosine phosphatase; Striatum-enriched protein-tyrosine phosphatase; STEP.	P35234	GLLERRGSSASLTIE
6	3	14	Catenin beta-1; Beta-catenin.	P35222	RNEGVATYAAAVLFR
6	3	15	Mu-type opioid receptor; M-OR-1; MOR-1; Opioid receptor B.	P33535	MQTVTNMYIVNLAIA
6	3	16	RAC-alpha serine/threonine-protein kinase; Protein kinase B; PKB; Proto-oncogene c-Akt; RAC-PK-alpha.	P31749	HFPQFSYQESHSA
6	4	1	Ribosomal protein S6 kinase beta-1; S6K-beta-1; S6K1; 70 kDa ribosomal protein S6 kinase 1; P70S6K1; p70-S6K 1; Ribosomal protein S6 kinase I; Serine/threonine-protein kinase 14A; p70 ribosomal S6 kinase alpha; p70 S6 kinase alpha; p70 S6K-alpha; p70 S6KA.	P23443	QDGTVTHTFCGTIEY
6	4	2	40S ribosomal protein S3.	P23396	SGVEVRVTPHRTEII
6	4	3	GTP cyclohydrolase 1; GTP cyclohydrolase I; GTP-CH-I; Flags: Precursor.	P22288	VKDIEMFSMCEHHLV
6	4	4	Cytoplasmic aconitate hydratase; Aconitase; Citrate hydro-lyase; Ferritin repressor protein; Iron regulatory protein 1; IRP1; Iron-responsive element-binding protein 1; IRE-BP 1.	P21399	KEFNSYGARRGNDDV
6	4	5	Phosphoglycerate mutase 1; BPG-dependent PGAM 1; Phosphoglycerate mutase isozyme B; PGAM-B.	P18669	VQIWRRSFDTPPPPM
6	4	6	cAMP-dependent protein kinase catalytic subunit alpha; PKA C-alpha.	P17612	RVQGRTWTLCGTPEY
6	4	7	Cyclic AMP-dependent transcription factor ATF-2; cAMP-dependent transcription factor ATF-2; Activating transcription factor 2; MXBP protein; cAMP response element-binding protein CRE-BP1.	P16951	ADQTPTPTRFIRNCE
6	4	8	Myoblast determination protein 1; Class C basic helix-loop-helix protein 1; bHLHc1; Myogenic factor 3; Myf-3.	P15172	VDRRKAATLRERRRL
6	4	9	Serine/threonine-protein kinase B-raf; Proto-oncogene B-Raf; p94; v-Raf murine sarcoma viral oncogene homolog B1.	P15056	IGDFGLATAKTRWSG
6	4	10	Elongation factor 2; EF-2.	P13639	KVMKFSVSPVVRVAV
6	4	11	Serum response factor; SRF.	P11831	DNKLRRYTTFSKRKT
6	4	12	Cyclin-dependent kinase 4; Cell division protein kinase 4; PSK-J3.	P11802	YDFEMRLTSVVVTQW
6	4	13	Insulin receptor; IR; CD_antigen=CD220; Contains: Insulin receptor subunit alpha; Contains: Insulin receptor subunit beta; Flags: Precursor.	P06213	KTVNKDATDRERIEF
6	4	14	Transcription factor AP-1; Activator protein 1; AP1; Proto-oncogene c-Jun; V-jun avian sarcoma virus 17 oncogene homolog; p39.	P05412	LNMLKLSSPELEKFI
6	4	15	Sodium/potassium-transporting ATPase subunit alpha-1; Na(+)/K(+) ATPase alpha-1 subunit; Sodium pump subunit alpha-1; Flags: Precursor.	P05023	ICKTRRNSLFRQGM
6	4	16	Receptor tyrosine-protein kinase erbB-2; Metastatic lymph node gene 19 protein; MLN 19; Proto-oncogene Neu; Proto-oncogene c-ErbB-2; Tyrosine kinase-type cell surface receptor HER2; p185erbB2; CD_antigen=CD340; Flags: Precursor.	P04626	GAFGNVYKGVWVPE
6	5	1	Fructose-bisphosphate aldolase A; Lung cancer antigen NY-LU-1; Muscle-type aldolase.	P04075	GILAADESTATIGKR
6	5	2	Catalase.	P04040	NAKDEIVYCKFHYKT
6	5	3	Tyrosine-protein kinase ABL1; Abelson murine leukemia viral oncogene homolog 1; Proto-oncogene c-Abl; p150.	P00519	RLMRDDTYTAHAGAK
6	5	4	Superoxide dismutase [Cu-Zn].	P00441	DNTNGCTSAGAHFNP
6	5	5	L-lactate dehydrogenase A chain; LDH-A; Cell proliferation-inducing gene 19 protein; LDH muscle subunit; LDH-M; Renal carcinoma antigen NY-REN-59.	P00338	KKVIGSAYEVIKLKG
6	5	6	Serine/threonine-protein kinase PAK mbt; Protein mushroom bodies tiny; p21-activated kinase-related protein.	Q9VXE5	RRKSLVGTPYWMSPE
6	5	7	Serine/threonine-protein kinase OSR1; Oxidative stress-responsive 1 protein.	O95747	SRQKVRHTFVGTPCW
6	5	8	Cyclin-dependent kinase-like 5; Serine/threonine-protein kinase 9.	O76039	NYTEYVATRWYR
6	5	9	Inhibitor of nuclear factor kappa-B kinase subunit beta; I-kappa-B-kinase beta; IKK-B; IKK-beta; IkBKB; I-kappa-B kinase 2; IKK2; Nuclear factor NF-kappa-B inhibitor kinase beta; NFKBIKB.	O14920	ELLWKQTYSCSVDYW
6	5	10	Dual specificity mitogen-activated protein kinase kinase 7; MAP kinase kinase 7; MAPKK 7; JNK-activating kinase 2; MAPK/ERK kinase 7; MEK 7; c-Jun N-terminal kinase kinase 2; JNK kinase 2; JNKK 2.	O14733	LVDSKAKTRSAGCAA
6	5	11	MAP kinase-interacting serine/threonine-protein kinase 1; MAP kinase signal-integrating kinase 1; Mnk1.	O08605	VATPQLLTPVGSADF
6	5	12	ATP-dependent RNA helicase DDX3X; DEAD box protein 3, X-chromosomal; DEAD box, X isoform; Helicase-like protein 2; HLP2.	O00571	GCHLLVATPGRLVDM
6	5	13	Cell division cycle 7-related protein kinase; CDC7-related kinase; HsCdc7; huCdc7.	O00311	QTAPRAGTPGFRAPE
6	5	14	Toll-like receptor 4; hToll; CD_antigen=CD284; Flags: Precursor.	O00206	LYDGYIVYSERDEDF
6	5	15	empty	empty	empty
6	5	16	empty	empty	empty
6	6	1	Casein kinase II subunit alpha; CK II alpha.	P68400	DWGLAEFYHPGQEYN
6	6	2	40S ribosomal protein S3.	P23396	SGVEVRVTPHRTEII
6	6	3	Catalase.	P04040	NAKDEIVYCKFHYKT
6	6	4	L-lactate dehydrogenase A chain; LDH-A; Cell proliferation-inducing gene 19 protein; LDH muscle subunit; LDH-M; Renal carcinoma antigen NY-REN-59.	P00338	KKVIGSAYEVIKLKG
6	6	5	Inhibitor of nuclear factor kappa-B kinase subunit beta; I-kappa-B-kinase beta; IKK-B; IKK-beta; IkBKB; I-kappa-B kinase 2; IKK2; Nuclear factor NF-kappa-B inhibitor kinase beta; NFKBIKB.	O14920	ELLWKQTYSCSVDYW
6	6	6	Protein disulfide-isomerase A6; Endoplasmic reticulum protein 5; ER protein 5; ERp5; Protein disulfide isomerase P5; Thioredoxin domain-containing protein 7; Flags: Precursor.	Q15084	EEEIDLSDIDLDE
6	6	7	Ribosomal protein S6 kinase beta-1; S6K-beta-1; S6K1; 70 kDa ribosomal protein S6 kinase 1; P70S6K1; p70-S6K 1; Ribosomal protein S6 kinase I; Serine/threonine-protein kinase 14A; p70 ribosomal S6 kinase alpha; p70 S6 kinase alpha; p70 S6K-alpha; p70 S6KA.	P23443	QDGTVTHTFCGTIEY
6	6	8	Serine/threonine-protein kinase PAK 6; PAK-5; p21-activated kinase 6; PAK-6.	Q9NQU5	KRKSFIGTPYWMAPE
6	6	9	Cytochrome c, somatic.	P62898	GQAPGYSYTDANKGK
6	6	10	Mu-type opioid receptor; M-OR-1; MOR-1; Opioid receptor B.	P33535	MQTVTNMYIVNLAIA
6	6	11	Forkhead box protein O4; Fork head domain transcription factor AFX1.	P98177	FRPRASSNASS
6	6	12	Dual specificity mitogen-activated protein kinase kinase 7; MAP kinase kinase 7; MAPKK 7; JNK-activating kinase 2; MAPK/ERK kinase 7; MEK 7; c-Jun N-terminal kinase kinase 2; JNK kinase 2; JNKK 2.	O14733	LVDSKAKTRSAGCAA
6	6	13	Protein kinase C iota type; Atypical protein kinase C-lambda/iota; PRKC-lambda/iota; aPKC-lambda/iota; nPKC-iota.	P41743	REGDTTATFCGTPNY
6	6	14	Myoblast determination protein 1; Class C basic helix-loop-helix protein 1; bHLHc1; Myogenic factor 3; Myf-3.	P15172	VDRRKAATLRERRRL
6	6	15	Eukaryotic initiation factor 4A-III; eIF-4A-III; eIF4A-III; ATP-dependent RNA helicase DDX48; ATP-dependent RNA helicase eIF4A-3; DEAD box protein 48; Eukaryotic initiation factor 4A-like NUK-34; Eukaryotic translation initiation factor 4A isoform 3; Nuclear matrix protein 265; NMP 265; hNMP 265.	P38919	GQHVVSGTPGRVFDM
6	6	16	Tyrosine-protein phosphatase non-receptor type 5; Neural-specific protein-tyrosine phosphatase; Striatum-enriched protein-tyrosine phosphatase; STEP.	P35234	GLLERRGSSASLTIE
6	7	1	Serine/threonine-protein kinase TBK1; NF-kappa-B-activating kinase; T2K; TANK-binding kinase 1.	Q9UHD2	QEDQQFVSLYGTEEY
6	7	2	Acetyl-CoA carboxylase 1; ACC1; ACC-alpha; Acetyl-CoA carboxylase 265; Includes: Biotin carboxylase.	Q5SWU9	VRFVVMVTPEDLKAN
6	7	3	Serine/threonine-protein kinase OSR1; Oxidative stress-responsive 1 protein.	O95747	SRQKVRHTFVGTPCW
6	7	4	Ras-related protein Rab-5B.	P61020	KELQRQASPSIVIAL
6	7	5	Serine/threonine-protein kinase PAK mbt; Protein mushroom bodies tiny; p21-activated kinase-related protein.	Q9VXE5	RRKSLVGTPYWMSPE
6	7	6	Serine/threonine-protein phosphatase 2A catalytic subunit alpha isoform; PP2A-alpha; Replication protein C; RP-C.	P67775	EPHVTRRTPDYFL
6	7	7	Heat shock protein 75 kDa, mitochondrial; HSP 75; TNFR-associated protein 1; Tumor necrosis factor type 1 receptor-associated protein; TRAP-1; Flags: Precursor.	Q5XHZ0	NLGTIARSGSRAFIE
6	7	8	Cytoplasmic aconitate hydratase; Aconitase; Citrate hydro-lyase; Ferritin repressor protein; Iron regulatory protein 1; IRP1; Iron-responsive element-binding protein 1; IRE-BP 1.	P21399	KEFNSYGARRGNDDV
6	7	9	MAP kinase-interacting serine/threonine-protein kinase 1; MAP kinase signal-integrating kinase 1; Mnk1.	O08605	VATPQLLTPVGSADF
6	7	10	Tyrosine-protein kinase ABL1; Abelson murine leukemia viral oncogene homolog 1; Proto-oncogene c-Abl; p150.	P00519	RLMRDDTYTAHAGAK
6	7	11	14-3-3 protein zeta/delta; Protein kinase C inhibitor protein 1; KCIP-1.	P63104	LTLWTSDTQGDADEA
6	7	12	Elongation factor 2; EF-2.	P55823	GETRFTDTRKDEQER
6	7	13	Eukaryotic translation initiation factor 2-alpha kinase 3; PRKR-like endoplasmic reticulum kinase; Pancreatic eIF2-alpha kinase; Flags: Precursor.	Q9Z2B5	NKIDDCNYAIKRIAL
6	7	14	Malate dehydrogenase, mitochondrial; Flags: Precursor.	P40926	SATLSMAYAGARFGF
6	7	15	Calcium/calmodulin-dependent protein kinase type II subunit alpha; CaM kinase II subunit alpha; CaMK-II subunit alpha.	Q9UQM7	LKGAILTTMLATRNF
6	7	16	Cyclic AMP-dependent transcription factor ATF-2; cAMP-dependent transcription factor ATF-2; Activating transcription factor 2; MXBP protein; cAMP response element-binding protein CRE-BP1.	P16951	ADQTPTPTRFIRNCE
6	8	1	Cyclin-dependent kinase-like 5; Serine/threonine-protein kinase 9.	O76039	NYTEYVATRWYR
6	8	2	Serine/threonine-protein kinase MARK1; MAP/microtubule affinity-regulating kinase 1.	Q9P0L2	TPGNKLDTFCGSPPY
6	8	3	Serine/threonine-protein kinase PAK mbt; Protein mushroom bodies tiny; p21-activated kinase-related protein.	Q9VXE5	RRKSLVGTPYWMSPE
6	8	4	MAP kinase-activated protein kinase 2; MAPK-activated protein kinase 2; MAPKAP kinase 2; MAPKAPK-2; MK2.	P49137	SNHGLAISPGMKKRI
6	8	5	Aconitate hydratase, mitochondrial; Aconitase; Citrate hydro-lyase; Flags: Precursor.	Q9ER34	VAVGDENYGEGSSRE
6	8	6	Fructose-bisphosphate aldolase A; Lung cancer antigen NY-LU-1; Muscle-type aldolase.	P04075	GILAADESTATIGKR
6	8	7	Serine/threonine-protein kinase 38; NDR1 protein kinase; Nuclear Dbf2-related kinase 1.	Q15208	NRRALAYSTVGTPDY
6	8	8	Insulin receptor; IR; CD_antigen=CD220; Contains: Insulin receptor subunit alpha; Contains: Insulin receptor subunit beta; Flags: Precursor.	P06213	KTVNKDATDRERIEF
6	8	9	RAC-alpha serine/threonine-protein kinase; Protein kinase B; PKB; Proto-oncogene c-Akt; RAC-PK-alpha.	P31749	HFPQFSYQESHSA
6	8	10	GTP cyclohydrolase 1; GTP cyclohydrolase I; GTP-CH-I; Flags: Precursor.	P22288	VKDIEMFSMCEHHLV
6	8	11	Mitogen-activated protein kinase 8; MAP kinase 8; MAPK 8; JNK-46; Stress-activated protein kinase 1; Stress-activated protein kinase JNK1; c-Jun N-terminal kinase 1.	P45983	TTFMMTPYVVTRYYR
6	8	12	Myosin-VI; Unconventional myosin-6.	Q29122	GGIKGTVIMVPLK
6	8	13	Cell division cycle 7-related protein kinase; CDC7-related kinase; HsCdc7; huCdc7.	O00311	QTAPRAGTPGFRAPE
6	8	14	Phosphoglycerate mutase 1; BPG-dependent PGAM 1; Phosphoglycerate mutase isozyme B; PGAM-B.	P18669	VQIWRRSFDTPPPPM
6	8	15	Histone deacetylase 4; HD4.	P56524	FPLRKTASEPNL
6	8	16	Mitogen-activated protein kinase kinase kinase 11; Mixed lineage kinase 3; Src-homology 3 domain-containing proline-rich kinase.	Q16584	LAREVYKTTRMSAAG
6	9	1	Toll-like receptor 4; hToll; CD_antigen=CD284; Flags: Precursor.	O00206	LYDGYIVYSERDEDF
6	9	2	Mitogen-activated protein kinase kinase kinase 2; MAPK/ERK kinase kinase 2; MEK kinase 2; MEKK 2.	Q9Y2U5	KSLVGTPYWMSPE
6	9	3	Mitogen-activated protein kinase pmk-1; Stress-activated protein kinase pmk-1; p38 MAP kinase 1.	Q17446	TENEMTGYVATRWYR
6	9	4	Histone H4.	P62805	RGGVKRISGLIYEET
6	9	5	Sodium/potassium-transporting ATPase subunit alpha-1; Na(+)/K(+) ATPase alpha-1 subunit; Sodium pump subunit alpha-1; Flags: Precursor.	P05023	ICKTRRNSLFRQGM
6	9	6	ATP-binding cassette sub-family C member 9; Sulfonylurea receptor 2.	P70170	HDLRSRLTIIPQDPV
6	9	7	Mitogen-activated protein kinase pmk-1; Stress-activated protein kinase pmk-1; p38 MAP kinase 1.	Q17446	TENEMTGYVATRWYR
6	9	8	ATP-dependent RNA helicase DDX3X; DEAD box protein 3, X-chromosomal; DEAD box, X isoform; Helicase-like protein 2; HLP2.	O00571	GCHLLVATPGRLVDM
6	9	9	Serum response factor; SRF.	P11831	DNKLRRYTTFSKRKT
6	9	10	CDP-diacylglycerol--glycerol-3-phosphate 3-phosphatidyltransferase, mitochondrial; Phosphatidylglycerophosphate synthase 1; PGP synthase 1; Flags: Precursor.	Q32NB8	GANLSNDYFTNRQDR
6	9	11	Mitogen-activated protein kinase kinase kinase 2; MAPK/ERK kinase kinase 2; MEK kinase 2; MEKK 2.	Q9Y2U5	KSLVGTPYWMSPE
6	9	12	Superoxide dismutase [Cu-Zn].	P00441	DNTNGCTSAGAHFNP
6	9	13	Transcription factor AP-1; Activator protein 1; AP1; Proto-oncogene c-Jun; V-jun avian sarcoma virus 17 oncogene homolog; p39.	P05412	LNMLKLSSPELEKFI
6	9	14	RAC-gamma serine/threonine-protein kinase; Protein kinase Akt-3; Protein kinase B gamma; PKB gamma; RAC-PK-gamma; STK-2.	Q9Y243	TYGRTTKTFCGTPEY
6	9	15	Repressor of RNA polymerase III transcription MAF1 homolog.	Q9H063	PHDLQALSPPQTS
6	9	16	Mitogen-activated protein kinase kinase kinase 9; Mixed lineage kinase 1.	P80192	TRMSAAGTYAWMAPE
6	10	1	cAMP-dependent protein kinase catalytic subunit alpha; PKA C-alpha.	P17612	RVQGRTWTLCGTPEY
6	10	2	Septin-2; Neural precursor cell expressed developmentally down-regulated protein 5; NEDD-5.	Q15019	YPLPDCDSDEDEDYK
6	10	3	TGF-beta receptor type-2; TGFR-2; TGF-beta type II receptor; Transforming growth factor-beta receptor type II; TGF-beta receptor type II; TbetaR-II; Flags: Precursor.	P37173	GQVGTRRYMAPEVLE
6	10	4	Receptor tyrosine-protein kinase erbB-2; Metastatic lymph node gene 19 protein; MLN 19; Proto-oncogene Neu; Proto-oncogene c-ErbB-2; Tyrosine kinase-type cell surface receptor HER2; p185erbB2; CD_antigen=CD340; Flags: Precursor.	P04626	GAFGNVYKGVWVPE
6	10	5	Inhibitor of nuclear factor kappa-B kinase subunit epsilon; I-kappa-B kinase epsilon; IKK-E; IKK-epsilon; IkBKE; Inducible I kappa-B kinase; IKK-i.	Q14164	EDQQFVSLYGTEEY
6	10	6	TGF-beta receptor type-1; TGFR-1; Activin receptor-like kinase 5; ALK-5; Serine/threonine-protein kinase receptor R4; SKR4; TGF-beta type I receptor; Transforming growth factor-beta receptor type I; TGF-beta receptor type I; TbetaR-I; Flags: Precursor.	P36897	MTTSGSGSGLPLLVQ
6	10	7	Serine/threonine-protein kinase SIK1; Protein kinase KID2; Salt-inducible protein kinase 1; SIK-1; Serine/threonine-protein kinase SNF1-like kinase 1; Serine/threonine-protein kinase SNF1LK.	Q9R1U5	LSTWCGSPPYAAPE
6	10	8	Elongation factor 2; EF-2.	P13639	KVMKFSVSPVVRVAV
6	10	9	Serine/threonine-protein kinase B-raf; Proto-oncogene B-Raf; p94; v-Raf murine sarcoma viral oncogene homolog B1.	P15056	IGDFGLATAKTRWSG
6	10	10	Catenin beta-1; Beta-catenin.	P35222	RNEGVATYAAAVLFR
6	10	11	Cyclin-dependent kinase 4; Cell division protein kinase 4; PSK-J3.	P11802	YDFEMRLTSVVVTQW
6	10	12	Histone H3.3.	P84243	ATKAARKSAPSTGGV
6	10	13	Leucine-rich repeat serine/threonine-protein kinase 2; Dardarin.	Q5S007	SPVIIVGTHYDISYE
6	10	14	Casein kinase I isoform alpha; CKI-alpha; CK1.	P48729	KISEKKMSTPVEVLC
6	10	15	empty	empty	empty
6	10	16	empty	empty	empty
6	11	1	TGF-beta receptor type-1; TGFR-1; Activin receptor-like kinase 5; ALK-5; Serine/threonine-protein kinase receptor R4; SKR4; TGF-beta type I receptor; Transforming growth factor-beta receptor type I; TGF-beta receptor type I; TbetaR-I; Flags: Precursor.	P36897	MTTSGSGSGLPLLVQ
6	11	2	Catalase.	P04040	NAKDEIVYCKFHYKT
6	11	3	Serine/threonine-protein kinase SIK1; Protein kinase KID2; Salt-inducible protein kinase 1; SIK-1; Serine/threonine-protein kinase SNF1-like kinase 1; Serine/threonine-protein kinase SNF1LK.	Q9R1U5	LSTWCGSPPYAAPE
6	11	4	CDP-diacylglycerol--glycerol-3-phosphate 3-phosphatidyltransferase, mitochondrial; Phosphatidylglycerophosphate synthase 1; PGP synthase 1; Flags: Precursor.	Q32NB8	GANLSNDYFTNRQDR
6	11	5	Serine/threonine-protein kinase MARK1; MAP/microtubule affinity-regulating kinase 1.	Q9P0L2	TPGNKLDTFCGSPPY
6	11	6	Heat shock protein 75 kDa, mitochondrial; HSP 75; TNFR-associated protein 1; Tumor necrosis factor type 1 receptor-associated protein; TRAP-1; Flags: Precursor.	Q5XHZ0	NLGTIARSGSRAFIE
6	11	7	Insulin receptor; IR; CD_antigen=CD220; Contains: Insulin receptor subunit alpha; Contains: Insulin receptor subunit beta; Flags: Precursor.	P06213	KTVNKDATDRERIEF
6	11	8	RAC-gamma serine/threonine-protein kinase; Protein kinase Akt-3; Protein kinase B gamma; PKB gamma; RAC-PK-gamma; STK-2.	Q9Y243	TYGRTTKTFCGTPEY
6	11	9	Serine/threonine-protein kinase B-raf; Proto-oncogene B-Raf; p94; v-Raf murine sarcoma viral oncogene homolog B1.	P15056	IGDFGLATAKTRWSG
6	11	10	Aconitate hydratase, mitochondrial; Aconitase; Citrate hydro-lyase; Flags: Precursor.	Q9ER34	VAVGDENYGEGSSRE
6	11	11	Casein kinase II subunit alpha; CK II alpha.	P68400	DWGLAEFYHPGQEYN
6	11	12	Malate dehydrogenase, mitochondrial; Flags: Precursor.	P40926	SATLSMAYAGARFGF
6	11	13	Catenin beta-1; Beta-catenin.	P35222	RNEGVATYAAAVLFR
6	11	14	Serine/threonine-protein kinase PAK 6; PAK-5; p21-activated kinase 6; PAK-6.	Q9NQU5	KRKSFIGTPYWMAPE
6	11	15	Serine/threonine-protein phosphatase 2A catalytic subunit alpha isoform; PP2A-alpha; Replication protein C; RP-C.	P67775	EPHVTRRTPDYFL
6	11	16	Mitogen-activated protein kinase kinase kinase 9; Mixed lineage kinase 1.	P80192	TRMSAAGTYAWMAPE
6	12	1	cAMP-dependent protein kinase catalytic subunit alpha; PKA C-alpha.	P17612	RVQGRTWTLCGTPEY
6	12	2	ATP-binding cassette sub-family C member 9; Sulfonylurea receptor 2.	P70170	HDLRSRLTIIPQDPV
6	12	3	Transcription factor AP-1; Activator protein 1; AP1; Proto-oncogene c-Jun; V-jun avian sarcoma virus 17 oncogene homolog; p39.	P05412	LNMLKLSSPELEKFI
6	12	4	TGF-beta receptor type-2; TGFR-2; TGF-beta type II receptor; Transforming growth factor-beta receptor type II; TGF-beta receptor type II; TbetaR-II; Flags: Precursor.	P37173	GQVGTRRYMAPEVLE
6	12	5	Cell division cycle 7-related protein kinase; CDC7-related kinase; HsCdc7; huCdc7.	O00311	QTAPRAGTPGFRAPE
6	12	6	Tyrosine-protein phosphatase non-receptor type 5; Neural-specific protein-tyrosine phosphatase; Striatum-enriched protein-tyrosine phosphatase; STEP.	P35234	GLLERRGSSASLTIE
6	12	7	Protein disulfide-isomerase A6; Endoplasmic reticulum protein 5; ER protein 5; ERp5; Protein disulfide isomerase P5; Thioredoxin domain-containing protein 7; Flags: Precursor.	Q15084	EEEIDLSDIDLDE
6	12	8	Mitogen-activated protein kinase pmk-1; Stress-activated protein kinase pmk-1; p38 MAP kinase 1.	Q17446	TENEMTGYVATRWYR
6	12	9	Superoxide dismutase [Cu-Zn].	P00441	DNTNGCTSAGAHFNP
6	12	10	Mitogen-activated protein kinase kinase kinase 2; MAPK/ERK kinase kinase 2; MEK kinase 2; MEKK 2.	Q9Y2U5	KSLVGTPYWMSPE
6	12	11	Mitogen-activated protein kinase kinase kinase 11; Mixed lineage kinase 3; Src-homology 3 domain-containing proline-rich kinase.	Q16584	LAREVYKTTRMSAAG
6	12	12	Serum response factor; SRF.	P11831	DNKLRRYTTFSKRKT
6	12	13	Cyclin-dependent kinase-like 5; Serine/threonine-protein kinase 9.	O76039	NYTEYVATRWYR
6	12	14	Histone deacetylase 4; HD4.	P56524	FPLRKTASEPNL
6	12	15	Dual specificity mitogen-activated protein kinase kinase 7; MAP kinase kinase 7; MAPKK 7; JNK-activating kinase 2; MAPK/ERK kinase 7; MEK 7; c-Jun N-terminal kinase kinase 2; JNK kinase 2; JNKK 2.	O14733	LVDSKAKTRSAGCAA
6	12	16	Repressor of RNA polymerase III transcription MAF1 homolog.	Q9H063	PHDLQALSPPQTS
6	13	1	Eukaryotic translation initiation factor 2-alpha kinase 3; PRKR-like endoplasmic reticulum kinase; Pancreatic eIF2-alpha kinase; Flags: Precursor.	Q9Z2B5	NKIDDCNYAIKRIAL
6	13	2	Inhibitor of nuclear factor kappa-B kinase subunit beta; I-kappa-B-kinase beta; IKK-B; IKK-beta; IkBKB; I-kappa-B kinase 2; IKK2; Nuclear factor NF-kappa-B inhibitor kinase beta; NFKBIKB.	O14920	ELLWKQTYSCSVDYW
6	13	3	Mu-type opioid receptor; M-OR-1; MOR-1; Opioid receptor B.	P33535	MQTVTNMYIVNLAIA
6	13	4	Ras-related protein Rab-5B.	P61020	KELQRQASPSIVIAL
6	13	5	Forkhead box protein O4; Fork head domain transcription factor AFX1.	P98177	FRPRASSNASS
6	13	6	Leucine-rich repeat serine/threonine-protein kinase 2; Dardarin.	Q5S007	SPVIIVGTHYDISYE
6	13	7	ATP-dependent RNA helicase DDX3X; DEAD box protein 3, X-chromosomal; DEAD box, X isoform; Helicase-like protein 2; HLP2.	O00571	GCHLLVATPGRLVDM
6	13	8	Ribosomal protein S6 kinase beta-1; S6K-beta-1; S6K1; 70 kDa ribosomal protein S6 kinase 1; P70S6K1; p70-S6K 1; Ribosomal protein S6 kinase I; Serine/threonine-protein kinase 14A; p70 ribosomal S6 kinase alpha; p70 S6 kinase alpha; p70 S6K-alpha; p70 S6KA.	P23443	QDGTVTHTFCGTIEY
6	13	9	14-3-3 protein zeta/delta; Protein kinase C inhibitor protein 1; KCIP-1.	P63104	LTLWTSDTQGDADEA
6	13	10	Serine/threonine-protein kinase PAK mbt; Protein mushroom bodies tiny; p21-activated kinase-related protein.	Q9VXE5	RRKSLVGTPYWMSPE
6	13	11	Myosin-VI; Unconventional myosin-6.	Q29122	GGIKGTVIMVPLK
6	13	12	RAC-alpha serine/threonine-protein kinase; Protein kinase B; PKB; Proto-oncogene c-Akt; RAC-PK-alpha.	P31749	HFPQFSYQESHSA
6	13	13	GTP cyclohydrolase 1; GTP cyclohydrolase I; GTP-CH-I; Flags: Precursor.	P22288	VKDIEMFSMCEHHLV
6	13	14	Inhibitor of nuclear factor kappa-B kinase subunit epsilon; I-kappa-B kinase epsilon; IKK-E; IKK-epsilon; IkBKE; Inducible I kappa-B kinase; IKK-i.	Q14164	EDQQFVSLYGTEEY
6	13	15	Insulin receptor; IR; CD_antigen=CD220; Contains: Insulin receptor subunit alpha; Contains: Insulin receptor subunit beta; Flags: Precursor.	P06213	KSLVGTPYWMSPE
6	13	16	Mitogen-activated protein kinase 8; MAP kinase 8; MAPK 8; JNK-46; Stress-activated protein kinase 1; Stress-activated protein kinase JNK1; c-Jun N-terminal kinase 1.	P45983	TTFMMTPYVVTRYYR
6	14	1	Fructose-bisphosphate aldolase A; Lung cancer antigen NY-LU-1; Muscle-type aldolase.	P04075	GILAADESTATIGKR
6	14	2	Tyrosine-protein kinase ABL1; Abelson murine leukemia viral oncogene homolog 1; Proto-oncogene c-Abl; p150.	P00519	RLMRDDTYTAHAGAK
6	14	3	Cytochrome c, somatic.	P62898	GQAPGYSYTDANKGK
6	14	4	Serine/threonine-protein kinase TBK1; NF-kappa-B-activating kinase; T2K; TANK-binding kinase 1.	Q9UHD2	QEDQQFVSLYGTEEY
6	14	5	Histone H3.3.	P84243	ATKAARKSAPSTGGV
6	14	6	Acetyl-CoA carboxylase 1; ACC1; ACC-alpha; Acetyl-CoA carboxylase 265; Includes: Biotin carboxylase.	Q5SWU9	VRFVVMVTPEDLKAN
6	14	7	Cytoplasmic aconitate hydratase; Aconitase; Citrate hydro-lyase; Ferritin repressor protein; Iron regulatory protein 1; IRP1; Iron-responsive element-binding protein 1; IRE-BP 1.	P21399	KEFNSYGARRGNDDV
6	14	8	Cyclic AMP-dependent transcription factor ATF-2; cAMP-dependent transcription factor ATF-2; Activating transcription factor 2; MXBP protein; cAMP response element-binding protein CRE-BP1.	P16951	ADQTPTPTRFIRNCE
6	14	9	Elongation factor 2; EF-2.	P55823	GETRFTDTRKDEQER
6	14	10	L-lactate dehydrogenase A chain; LDH-A; Cell proliferation-inducing gene 19 protein; LDH muscle subunit; LDH-M; Renal carcinoma antigen NY-REN-59.	P00338	KKVIGSAYEVIKLKG
6	14	11	Calcium/calmodulin-dependent protein kinase type II subunit alpha; CaM kinase II subunit alpha; CaMK-II subunit alpha.	Q9UQM7	LKGAILTTMLATRNF
6	14	12	MAP kinase-interacting serine/threonine-protein kinase 1; MAP kinase signal-integrating kinase 1; Mnk1.	O08605	VATPQLLTPVGSADF
6	14	13	Serine/threonine-protein kinase OSR1; Oxidative stress-responsive 1 protein.	O95747	SRQKVRHTFVGTPCW
6	14	14	Myoblast determination protein 1; Class C basic helix-loop-helix protein 1; bHLHc1; Myogenic factor 3; Myf-3.	P15172	VDRRKAATLRERRRL
6	14	15	Serine/threonine-protein kinase 38; NDR1 protein kinase; Nuclear Dbf2-related kinase 1.	Q15208	NRRALAYSTVGTPDY
6	14	16	Eukaryotic initiation factor 4A-III; eIF-4A-III; eIF4A-III; ATP-dependent RNA helicase DDX48; ATP-dependent RNA helicase eIF4A-3; DEAD box protein 48; Eukaryotic initiation factor 4A-like NUK-34; Eukaryotic translation initiation factor 4A isoform 3; Nuclear matrix protein 265; NMP 265; hNMP 265.	P38919	GQHVVSGTPGRVFDM
6	15	1	Histone H4.	P62805	RGGVKRISGLIYEET
6	15	2	Mitogen-activated protein kinase pmk-1; Stress-activated protein kinase pmk-1; p38 MAP kinase 1.	Q17446	TENEMTGYVATRWYR
6	15	3	Cyclin-dependent kinase 4; Cell division protein kinase 4; PSK-J3.	P11802	YDFEMRLTSVVVTQW
6	15	4	Elongation factor 2; EF-2.	P13639	KVMKFSVSPVVRVAV
6	15	5	Casein kinase I isoform alpha; CKI-alpha; CK1.	P48729	KISEKKMSTPVEVLC
6	15	6	Protein kinase C iota type; Atypical protein kinase C-lambda/iota; PRKC-lambda/iota; aPKC-lambda/iota; nPKC-iota.	P41743	REGDTTATFCGTPNY
6	15	7	40S ribosomal protein S3.	P23396	SGVEVRVTPHRTEII
6	15	8	Receptor tyrosine-protein kinase erbB-2; Metastatic lymph node gene 19 protein; MLN 19; Proto-oncogene Neu; Proto-oncogene c-ErbB-2; Tyrosine kinase-type cell surface receptor HER2; p185erbB2; CD_antigen=CD340; Flags: Precursor.	P04626	GAFGNVYKGVWVPE
6	15	9	Septin-2; Neural precursor cell expressed developmentally down-regulated protein 5; NEDD-5.	Q15019	YPLPDCDSDEDEDYK
6	15	10	Serine/threonine-protein kinase PAK mbt; Protein mushroom bodies tiny; p21-activated kinase-related protein.	Q9VXE5	RRKSLVGTPYWMSPE
6	15	11	MAP kinase-activated protein kinase 2; MAPK-activated protein kinase 2; MAPKAP kinase 2; MAPKAPK-2; MK2.	P49137	SNHGLAISPGMKKRI
6	15	12	Toll-like receptor 4; hToll; CD_antigen=CD284; Flags: Precursor.	O00206	LYDGYIVYSERDEDF
6	15	13	Sodium/potassium-transporting ATPase subunit alpha-1; Na(+)/K(+) ATPase alpha-1 subunit; Sodium pump subunit alpha-1; Flags: Precursor.	P05023	ICKTRRNSLFRQGM
6	15	14	Phosphoglycerate mutase 1; BPG-dependent PGAM 1; Phosphoglycerate mutase isozyme B; PGAM-B.	P18669	VQIWRRSFDTPPPPM
6	15	15	empty	empty	empty
6	15	16	empty	empty	empty
6	16	1	empty	empty	empty
6	16	2	empty	empty	empty
6	16	3	empty	empty	empty
6	16	4	empty	empty	empty
6	16	5	empty	empty	empty
6	16	6	empty	empty	empty
6	16	7	empty	empty	empty
6	16	8	empty	empty	empty
6	16	9	empty	empty	empty
6	16	10	empty	empty	empty
6	16	11	Human IgM	Human IgM	Human IgM
6	16	12	Human IgM	Human IgM	Human IgM
6	16	13	Human IgM	Human IgM	Human IgM
6	16	14	Human IgG	Human IgG	Human IgG
6	16	15	Human IgG	Human IgG	Human IgG
6	16	16	Human IgG	Human IgG	Human IgG
7	1	1	Cell division cycle 5-like protein; Cdc5-like protein; Pombe cdc5-related protein.	Q99459	PLKGGLNTPLNNSDF
7	1	2	Nuclear factor NF-kappa-B p110 subunit; Rel-p110; Relish protein; Contains: Nuclear factor NF-kappa-B p68 subunit; Rel-p68; Contains: Nuclear factor NF-kappa-B p49 subunit; Rel-p49.	Q94527	YIQLKRPSDGATSEP
7	1	3	Serine/threonine-protein kinase PAK 6; PAK-5; p21-activated kinase 6; PAK-6.	Q9NQU5	KRKSFIGTPYWMAPE
7	1	4	Succinate dehydrogenase [ubiquinone] flavoprotein subunit, mitochondrial; Flavoprotein subunit of complex II; Fp; Flags: Precursor.	Q920L2	YKERIDEYDYAKPLE
7	1	5	Programmed cell death 6-interacting protein; PDCD6-interacting protein; ALG-2-interacting protein 1; Hp95.	Q8WUM4	KKDNDFIYHERIPDI
7	1	6	Mitogen-activated protein kinase kinase kinase kinase 1; Hematopoietic progenitor kinase; MAPK/ERK kinase kinase kinase 1; MEK kinase kinase 1; MEKKK 1.	Q92918	ATINKRKSFIGTPYW
7	1	7	Protein phosphatase 2A B56 delta subunit.	Q7TNL5	KPLLRRKSDLPQDTY
7	1	8	Serine/threonine-protein kinase MARK1; MAP/microtubule affinity-regulating kinase 1.	Q9P0L2	TPGNKLDTFCGSPPY
7	1	9	Serine/threonine-protein kinase OSR1; Oxidative stress-responsive 1 protein.	Q6P9R2	KDPTKRPTATELLKH
7	1	10	Tyrosine-protein kinase JAK2; Janus kinase 2; JAK-2.	Q62120	GSLLTYLRKNTNT
7	1	11	Mitogen-activated protein kinase kinase kinase 2; MAPK/ERK kinase kinase 2; MEK kinase 2; MEKK 2.	Q61083	ERKKRYTVVGNP
7	1	12	Eukaryotic translation initiation factor 4E-binding protein 1; 4E-BP1; eIF4E-binding protein 1; Phosphorylated heat- and acid-stable protein regulated by insulin 1; PHAS-I.	Q60876	GGTLFSTTPGGTRIV
7	1	13	Calcium/calmodulin-dependent protein kinase type II subunit delta; CaM kinase II subunit delta; CaMK-II subunit delta.	Q13557	SVVHRQETVDCLKKF
7	1	14	Peptidyl-prolyl cis-trans isomerase NIMA-interacting 1; Peptidyl-prolyl cis-trans isomerase Pin1; PPIase Pin1; Rotamase Pin1.	Q13526	SHLLVKHSGSRRPSS
7	1	15	Mitogen-activated protein kinase 7; MAP kinase 7; MAPK 7; Big MAP kinase 1; BMK-1; Extracellular signal-regulated kinase 5; ERK-5.	Q13164	HAGFLTEYVATRWYR
7	1	16	Serine/threonine-protein kinase PAK 1; Alpha-PAK; p21-activated kinase 1; PAK-1; p65-PAK.	Q13153	QGASGTVYTAIETST
7	2	1	5'-AMP-activated protein kinase catalytic subunit alpha-2; AMPK subunit alpha-2.	Q09137	VDPMKRATIEDIKKH
7	2	2	DNA repair protein RAD51 homolog 1; HsRAD51; hRAD51; RAD51 homolog A.	Q06609	ETRICKIYDSPCLPE
7	2	3	Tyrosine-protein kinase BTK; Agammaglobulinaemia tyrosine kinase; ATK; B-cell progenitor kinase; BPK; Bruton tyrosine kinase.	Q06187	RYVLDDQYTSSGGTK
7	2	4	Focal adhesion kinase 1; FADK 1; Protein-tyrosine kinase 2; pp125FAK.	Q05397	IVDEEGDYSTPATRD
7	2	5	Transcription factor p65; Nuclear factor NF-kappa-B p65 subunit; Nuclear factor of kappa light polypeptide gene enhancer in B-cells 3.	Q04206	RPSDGDCSEPVKFTY
7	2	6	Peptidyl-prolyl cis-trans isomerase FKBP4; PPIase FKBP4; 51 kDa FK506-binding protein; FKBP51; 52 kDa FK506-binding protein; 52 kDa FKBP; FKBP-52; 59 kDa immunophilin; p59; FK506-binding protein 4; FKBP-4; FKBP59; HSP-binding immunophilin; HBI; Immunophilin FKBP52; Rotamase; Contains: Peptidyl-prolyl cis-trans isomerase FKBP4, N-terminally processed.	Q02790	LAKEKKLYANMFDKF
7	2	7	Dual specificity mitogen-activated protein kinase kinase 1; MAP kinase kinase 1; MAPKK 1; MKK1; ERK activator kinase 1; MAPK/ERK kinase 1; MEK 1.	Q02750	KICDFGVSGQLIDSM
7	2	8	Cyclin-dependent kinase 5; Cell division protein kinase 5; Serine/threonine-protein kinase PSSALRE; Tau protein kinase II catalytic subunit; TPKII catalytic subunit.	Q00535	EKIGEGTYGTVFKAK
7	2	9	Ephrin type-A receptor 4; EPH-like kinase 8; EK8; hEK8; Tyrosine-protein kinase TYRO1; Tyrosine-protein kinase receptor SEK; Flags: Precursor.	P54764	SYVDPHTYEDPNQAV
7	2	10	Mitogen-activated protein kinase 12; MAP kinase 12; MAPK 12; Extracellular signal-regulated kinase 6; ERK-6; Mitogen-activated protein kinase p38 gamma; MAP kinase p38 gamma; Stress-activated protein kinase 3.	P53778	RPTENEMTGYVATRW
7	2	11	Mitogen-activated protein kinase kinase kinase 2; MAPK/ERK kinase kinase 2; MEK kinase 2; MEKK 2.	Q61083	ERKKRYTVVGNPYW
7	2	12	Serine/threonine-protein kinase PLK1; Polo-like kinase 1; PLK-1; Serine/threonine-protein kinase 13; STPK13.	P53350	LELCRKRSMMELHKR
7	2	13	Mitogen-activated protein kinase kinase kinase 1; MAPK/ERK kinase kinase 1; MEK kinase 1; MEKK 1.	P53349	GSLVGTLNYVAPE
7	2	14	Tyrosine-protein kinase JAK3; Janus kinase 3; JAK-3; Leukocyte janus kinase; L-JAK.	P52333	QVARGMEYLASRRCI
7	2	15	Ribosomal protein S6 kinase alpha-3; S6K-alpha-3; 90 kDa ribosomal protein S6 kinase 3; p90-RSK 3; p90RSK3; Insulin-stimulated protein kinase 1; ISPK-1; MAP kinase-activated protein kinase 1b; MAPK-activated protein kinase 1b; MAPKAP kinase 1b; MAPKAPK-1b; Ribosomal S6 kinase 2; RSK-2; pp90RSK2.	P51812	DSEFTCKTPKDSPGV
7	2	16	Signal transducer and activator of transcription 5B.	P51692	KDQAFSKYYTP
7	3	1	Cyclin-dependent kinase 9; C-2K; Cell division cycle 2-like protein kinase 4; Cell division protein kinase 9; Serine/threonine-protein kinase PITALRE.	P50750	NGQPNRYTNRVVTLW
7	3	2	V-type proton ATPase catalytic subunit A; V-ATPase subunit A; V-ATPase 69 kDa subunit; Vacuolar proton pump subunit alpha.	P50516	LPPKSKGTVTYIAP
7	3	3	Ubiquitin-conjugating enzyme E2 A; RAD6 homolog A; HR6A; hHR6A; Ubiquitin carrier protein A; Ubiquitin-protein ligase A.	P49459	LDEPNPNSPANSLAA
7	3	4	MAP kinase-activated protein kinase 2; MAPK-activated protein kinase 2; MAPKAP kinase 2; MAPKAPK-2; MK2.	P49138	DTLQTPCYTPYY
7	3	5	60S ribosomal protein L12.	P30050	KIGPLGLSPKKVGDD
7	3	6	Pyruvate dehydrogenase E1 component subunit alpha, somatic form, mitochondrial; PDHE1-A type I; Flags: Precursor.	P29804	SMSDPGTSYRTREEI
7	3	7	Pyruvate dehydrogenase E1 component subunit alpha, somatic form, mitochondrial; PDHE1-A type I; Flags: Precursor.	P29804	TYRYYGHSMSDPGTS
7	3	8	Ephrin type-A receptor 3; EPH-like kinase 4; EK4; hEK4; HEK; Tyrosine-protein kinase TYRO4; Tyrosine-protein kinase receptor ETK1; Flags: Precursor.	P29320	ESATEGAYTTRGGKI
7	3	9	Mitogen-activated protein kinase 1; MAP kinase 1; MAPK 1; ERT1; Extracellular signal-regulated kinase 2; ERK-2; MAP kinase isoform p42; p42-MAPK; Mitogen-activated protein kinase 2; MAP kinase 2; MAPK 2.	P28482	LGVLGSPSPEDLECI
7	3	10	Choline O-acetyltransferase; CHOACTase; ChAT; Choline acetylase.	P28329	VATYESAGIRRFALG
7	3	11	Serine/threonine-protein kinase MARK1; MAP/microtubule affinity-regulating kinase 1.	Q9P0L2	TPGNKLDTFCGSPPY
7	3	12	Mitogen-activated protein kinase 3; MAP kinase 3; MAPK 3; ERT2; Extracellular signal-regulated kinase 1; ERK-1; Insulin-stimulated MAP2 kinase; MAP kinase isoform p44; p44-MAPK; Microtubule-associated protein 2 kinase; Mitogen-activated protein kinase 1; MAP kinase 1; MAPK 1; p44-ERK1.	P27361	FLTEYVATRWYRAPE
7	3	13	Moesin; Membrane-organizing extension spike protein.	P26038	GRDKYKTLREIRKG
7	3	14	Beta-adrenergic receptor kinase 1; Beta-ARK-1; G-protein coupled receptor kinase 2.	P25098	AVLADVSYLMAMEKS
7	3	15	DNA-directed RNA polymerase II subunit RPB1; RNA polymerase II subunit B1; DNA-directed RNA polymerase II subunit A; DNA-directed RNA polymerase III largest subunit; RNA-directed RNA polymerase II subunit RPB1.	P24928	SPNYSPTSPTYSPTS
7	3	16	Ribosomal protein S6 kinase beta-1; S6K-beta-1; S6K1; 70 kDa ribosomal protein S6 kinase 1; P70S6K1; p70-S6K 1; Ribosomal protein S6 kinase I; Serine/threonine-protein kinase 14A; p70 ribosomal S6 kinase alpha; p70 S6 kinase alpha; p70 S6K-alpha; p70 S6KA.	P23443	NRVFQGFTYVAPSIL
7	4	1	Glycogen phosphorylase, muscle form; Myophosphorylase.	P11217	QEKRKQISVRGIVDV
7	4	2	Glutamate dehydrogenase 1, mitochondrial; GDH 1; Memory-related gene 2 protein; MRG-2; Flags: Precursor.	P10860	EKITRRFTLELAKKG
7	4	3	Serine/threonine-protein kinase A-Raf; Proto-oncogene A-Raf; Proto-oncogene A-Raf-1; Proto-oncogene Pks.	P10398	QTAQGMDYLHAKNII
7	4	4	Fructose-1,6-bisphosphatase 1; FBPase 1; D-fructose-1,6-bisphosphate 1-phosphohydrolase 1.	P09467	DVHRTLKYGGIFLYP
7	4	5	Pyruvate dehydrogenase E1 component subunit alpha, somatic form, mitochondrial; PDHE1-A type I; Flags: Precursor.	P08559	MSDPGTSYRTREEIQ
7	4	6	Pyruvate dehydrogenase E1 component subunit alpha, somatic form, mitochondrial; PDHE1-A type I; Flags: Precursor.	P08559	LEMVTYRYYGHSMSD
7	4	7	Heat shock protein HSP 90-beta; HSP 90; Heat shock 84 kDa; HSP 84; HSP84.	P08238	KENQKHIYYITGESR
7	4	8	Transcription factor Sp1.	P08047	KVYGKTSHLRAHLR
7	4	9	Proto-oncogene tyrosine-protein kinase receptor Ret; Cadherin family member 12; Proto-oncogene c-Ret; Flags: Precursor.	P07949	DVYEDDAYLKRSKGR
7	4	10	Superoxide dismutase [Mn], mitochondrial; Flags: Precursor.	P07895	SIFWCNLSPNGG
7	4	11	Sodium/potassium-transporting ATPase subunit alpha-1; Na(+)/K(+) ATPase alpha-1 subunit; Sodium pump subunit alpha-1; Flags: Precursor.	P06685	QLDEILRYHTEIVFA
7	4	12	Cyclin-dependent kinase 1; CDK1; Cell division control protein 2 homolog; Cell division protein kinase 1; p34 protein kinase.	P06493	MKKIRLESDDEGIPS
7	4	13	Ribonuclease H2 subunit A; RNase H2 subunit A; Aicardi-Goutieres syndrome 4 protein; AGS4; RNase H(35); Ribonuclease HI large subunit; RNase HI large subunit; Ribonuclease HI subunit A.	O75792	TEYGSGYPNDPETK
7	4	14	Ribosomal protein S6 kinase alpha-5; S6K-alpha-5; 90 kDa ribosomal protein S6 kinase 5; Nuclear mitogen- and stress-activated protein kinase 1; RSK-like protein kinase; RSKL.	O75582	DKIFRGYSYVAPSIL
7	4	15	Nuclear receptor subfamily 1 group I member 2; Orphan nuclear receptor PAR1; Orphan nuclear receptor PXR; Pregnane X receptor; Steroid and xenobiotic receptor; SXR.	O75469	GYHYNALTCEGCKGF
7	4	16	NADH dehydrogenase [ubiquinone] iron-sulfur protein 7, mitochondrial; Complex I-20kD; CI-20kD; NADH-ubiquinone oxidoreductase 20 kDa subunit; PSST subunit; Flags: Precursor.	O75251	IIVAGTLTNKMAPAL
7	5	1	6-phosphofructo-2-kinase/fructose-2,6-biphosphatase 2; 6PF-2-K/Fru-2,6-P2ase 2; PFK/FBPase 2; 6PF-2-K/Fru-2,6-P2ase heart-type isozyme; Includes: 6-phosphofructo-2-kinase; Includes: Fructose-2,6-bisphosphatase.	O60825	RYPRGESYEDLVARL
7	5	2	NUAK family SNF1-like kinase 1; AMPK-related protein kinase 5.	O60285	EQRLLNTFCGSPLY
7	5	3	Serine/threonine-protein kinase NLK; Nemo-like kinase.	O54949	DQNKHMTQEVVTQY
7	5	4	Mitogen-activated protein kinase pmk-3; Stress-activated protein kinase pmk-3; p38 MAP kinase 3.	O44514	DPTLTDYVATRWYR
7	5	5	Serine protease HTRA2, mitochondrial; High temperature requirement protein A2; HtrA2; Omi stress-regulated endoprotease; Serine protease 25; Serine proteinase OMI; Flags: Precursor.	O43464	VYKVIVGSPAHLGGL
7	5	6	Mitogen-activated protein kinase kinase kinase 7; Transforming growth factor-beta-activated kinase 1; TGF-beta-activated kinase 1.	O43318	YMTNNKGSAAWMAPE
7	5	7	Mitogen-activated protein kinase kinase kinase 5; Apoptosis signal-regulating kinase 1; ASK-1; MAPK/ERK kinase kinase 5; MEK kinase 5; MEKK 5.	O35099	TETFTGTLQYMAPE
7	5	8	Mitogen-activated protein kinase 13; MAP kinase 13; MAPK 13; Mitogen-activated protein kinase p38 delta; MAP kinase p38 delta; Stress-activated protein kinase 4.	O15264	EMTGYVATRWYR
7	5	9	empty	empty	empty
7	5	10	empty	empty	empty
7	5	11	empty	empty	empty
7	5	12	empty	empty	empty
7	5	13	empty	empty	empty
7	5	14	empty	empty	empty
7	5	15	empty	empty	empty
7	5	16	empty	empty	empty
7	6	1	Mitogen-activated protein kinase kinase kinase 1; MAPK/ERK kinase kinase 1; MEK kinase 1; MEKK 1.	P53349	GSLVGTLNYVAPE
7	6	2	Glutamate dehydrogenase 1, mitochondrial; GDH 1; Memory-related gene 2 protein; MRG-2; Flags: Precursor.	P10860	EKITRRFTLELAKKG
7	6	3	NUAK family SNF1-like kinase 1; AMPK-related protein kinase 5.	O60285	EQRLLNTFCGSPLY
7	6	4	Serine protease HTRA2, mitochondrial; High temperature requirement protein A2; HtrA2; Omi stress-regulated endoprotease; Serine protease 25; Serine proteinase OMI; Flags: Precursor.	O43464	VYKVIVGSPAHLGGL
7	6	5	empty	empty	empty
7	6	6	Peptidyl-prolyl cis-trans isomerase FKBP4; PPIase FKBP4; 51 kDa FK506-binding protein; FKBP51; 52 kDa FK506-binding protein; 52 kDa FKBP; FKBP-52; 59 kDa immunophilin; p59; FK506-binding protein 4; FKBP-4; FKBP59; HSP-binding immunophilin; HBI; Immunophilin FKBP52; Rotamase; Contains: Peptidyl-prolyl cis-trans isomerase FKBP4, N-terminally processed.	Q02790	LAKEKKLYANMFDKF
7	6	7	Glycogen phosphorylase, muscle form; Myophosphorylase.	P11217	QEKRKQISVRGIVDV
7	6	8	Serine/threonine-protein kinase OSR1; Oxidative stress-responsive 1 protein.	Q6P9R2	KDPTKRPTATELLKH
7	6	9	Signal transducer and activator of transcription 5B.	P51692	KDQAFSKYYTP
7	6	10	DNA-directed RNA polymerase II subunit RPB1; RNA polymerase II subunit B1; DNA-directed RNA polymerase II subunit A; DNA-directed RNA polymerase III largest subunit; RNA-directed RNA polymerase II subunit RPB1.	P24928	SPNYSPTSPTYSPTS
7	6	11	Ephrin type-A receptor 4; EPH-like kinase 8; EK8; hEK8; Tyrosine-protein kinase TYRO1; Tyrosine-protein kinase receptor SEK; Flags: Precursor.	P54764	SYVDPHTYEDPNQAV
7	6	12	empty	empty	empty
7	6	13	Ephrin type-A receptor 3; EPH-like kinase 4; EK4; hEK4; HEK; Tyrosine-protein kinase TYRO4; Tyrosine-protein kinase receptor ETK1; Flags: Precursor.	P29320	ESATEGAYTTRGGKI
7	6	14	Transcription factor Sp1.	P08047	KVYGKTSHLRAHLR
7	6	15	Choline O-acetyltransferase; CHOACTase; ChAT; Choline acetylase.	P28329	VATYESAGIRRFALG
7	6	16	Moesin; Membrane-organizing extension spike protein.	P26038	GRDKYKTLREIRKG
7	7	1	Mitogen-activated protein kinase kinase kinase kinase 1; Hematopoietic progenitor kinase; MAPK/ERK kinase kinase kinase 1; MEK kinase kinase 1; MEKKK 1.	Q92918	ATINKRKSFIGTPYW
7	7	2	Peptidyl-prolyl cis-trans isomerase NIMA-interacting 1; Peptidyl-prolyl cis-trans isomerase Pin1; PPIase Pin1; Rotamase Pin1.	Q13526	SHLLVKHSGSRRPSS
7	7	3	Mitogen-activated protein kinase kinase kinase 5; Apoptosis signal-regulating kinase 1; ASK-1; MAPK/ERK kinase kinase 5; MEK kinase 5; MEKK 5.	O35099	TETFTGTLQYMAPE
7	7	4	V-type proton ATPase catalytic subunit A; V-ATPase subunit A; V-ATPase 69 kDa subunit; Vacuolar proton pump subunit alpha.	P50516	LPPKSKGTVTYIAP
7	7	5	Mitogen-activated protein kinase kinase kinase 7; Transforming growth factor-beta-activated kinase 1; TGF-beta-activated kinase 1.	O43318	YMTNNKGSAAWMAPE
7	7	6	Tyrosine-protein kinase JAK3; Janus kinase 3; JAK-3; Leukocyte janus kinase; L-JAK.	P52333	QVARGMEYLASRRCI
7	7	7	Calcium/calmodulin-dependent protein kinase type II subunit delta; CaM kinase II subunit delta; CaMK-II subunit delta.	Q13557	SVVHRQETVDCLKKF
7	7	8	Fructose-1,6-bisphosphatase 1; FBPase 1; D-fructose-1,6-bisphosphate 1-phosphohydrolase 1.	P09467	DVHRTLKYGGIFLYP
7	7	9	empty	empty	empty
7	7	10	Serine/threonine-protein kinase NLK; Nemo-like kinase.	O54949	DQNKHMTQEVVTQY
7	7	11	Ribosomal protein S6 kinase alpha-3; S6K-alpha-3; 90 kDa ribosomal protein S6 kinase 3; p90-RSK 3; p90RSK3; Insulin-stimulated protein kinase 1; ISPK-1; MAP kinase-activated protein kinase 1b; MAPK-activated protein kinase 1b; MAPKAP kinase 1b; MAPKAPK-1b; Ribosomal S6 kinase 2; RSK-2; pp90RSK2.	P51812	DSEFTCKTPKDSPGV
7	7	12	MAP kinase-activated protein kinase 2; MAPK-activated protein kinase 2; MAPKAP kinase 2; MAPKAPK-2; MK2.	P49138	DTLQTPCYTPYY
7	7	13	Cell division cycle 5-like protein; Cdc5-like protein; Pombe cdc5-related protein.	Q99459	PLKGGLNTPLNNSDF
7	7	14	Mitogen-activated protein kinase 1; MAP kinase 1; MAPK 1; ERT1; Extracellular signal-regulated kinase 2; ERK-2; MAP kinase isoform p42; p42-MAPK; Mitogen-activated protein kinase 2; MAP kinase 2; MAPK 2.	P28482	LGVLGSPSPEDLECI
7	7	15	Programmed cell death 6-interacting protein; PDCD6-interacting protein; ALG-2-interacting protein 1; Hp95.	Q8WUM4	KKDNDFIYHERIPDI
7	7	16	Heat shock protein HSP 90-beta; HSP 90; Heat shock 84 kDa; HSP 84; HSP84.	P08238	KENQKHIYYITGESR
7	8	1	Mitogen-activated protein kinase 13; MAP kinase 13; MAPK 13; Mitogen-activated protein kinase p38 delta; MAP kinase p38 delta; Stress-activated protein kinase 4.	O15264	EMTGYVATRWYR
7	8	2	Serine/threonine-protein kinase MARK1; MAP/microtubule affinity-regulating kinase 1.	Q9P0L2	TPGNKLDTFCGSPPY
7	8	3	Succinate dehydrogenase [ubiquinone] flavoprotein subunit, mitochondrial; Flavoprotein subunit of complex II; Fp; Flags: Precursor.	Q920L2	YKERIDEYDYAKPLE
7	8	4	60S ribosomal protein L12.	P30050	KIGPLGLSPKKVGDD
7	8	5	Mitogen-activated protein kinase kinase kinase 2; MAPK/ERK kinase kinase 2; MEK kinase 2; MEKK 2.	Q61083	ERKKRYTVVGNP
7	8	6	6-phosphofructo-2-kinase/fructose-2,6-biphosphatase 2; 6PF-2-K/Fru-2,6-P2ase 2; PFK/FBPase 2; 6PF-2-K/Fru-2,6-P2ase heart-type isozyme; Includes: 6-phosphofructo-2-kinase; Includes: Fructose-2,6-bisphosphatase.	O60825	RYPRGESYEDLVARL
7	8	7	Transcription factor p65; Nuclear factor NF-kappa-B p65 subunit; Nuclear factor of kappa light polypeptide gene enhancer in B-cells 3.	Q04206	RPSDGDCSEPVKFTY
7	8	8	Ribonuclease H2 subunit A; RNase H2 subunit A; Aicardi-Goutieres syndrome 4 protein; AGS4; RNase H(35); Ribonuclease HI large subunit; RNase HI large subunit; Ribonuclease HI subunit A.	O75792	TEYGSGYPNDPETK
7	8	9	Ribosomal protein S6 kinase beta-1; S6K-beta-1; S6K1; 70 kDa ribosomal protein S6 kinase 1; P70S6K1; p70-S6K 1; Ribosomal protein S6 kinase I; Serine/threonine-protein kinase 14A; p70 ribosomal S6 kinase alpha; p70 S6 kinase alpha; p70 S6K-alpha; p70 S6KA.	P23443	NRVFQGFTYVAPSIL
7	8	10	Serine/threonine-protein kinase A-Raf; Proto-oncogene A-Raf; Proto-oncogene A-Raf-1; Proto-oncogene Pks.	P10398	QTAQGMDYLHAKNII
7	8	11	Pyruvate dehydrogenase E1 component subunit alpha, somatic form, mitochondrial; PDHE1-A type I; Flags: Precursor.	P29804	TYRYYGHSMSDPGTS
7	8	12	5'-AMP-activated protein kinase catalytic subunit alpha-2; AMPK subunit alpha-2.	Q09137	VDPMKRATIEDIKKH
7	8	13	empty	empty	empty
7	8	14	Pyruvate dehydrogenase E1 component subunit alpha, somatic form, mitochondrial; PDHE1-A type I; Flags: Precursor.	P08559	MSDPGTSYRTREEIQ
7	8	15	Ubiquitin-conjugating enzyme E2 A; RAD6 homolog A; HR6A; hHR6A; Ubiquitin carrier protein A; Ubiquitin-protein ligase A.	P49459	LDEPNPNSPANSLAA
7	8	16	Tyrosine-protein kinase BTK; Agammaglobulinaemia tyrosine kinase; ATK; B-cell progenitor kinase; BPK; Bruton tyrosine kinase.	Q06187	RYVLDDQYTSSGGTK
7	9	1	empty	empty	empty
7	9	2	Nuclear factor NF-kappa-B p110 subunit; Rel-p110; Relish protein; Contains: Nuclear factor NF-kappa-B p68 subunit; Rel-p68; Contains: Nuclear factor NF-kappa-B p49 subunit; Rel-p49.	Q94527	YIQLKRPSDGATSEP
7	9	3	DNA repair protein RAD51 homolog 1; HsRAD51; hRAD51; RAD51 homolog A.	Q06609	ETRICKIYDSPCLPE
7	9	4	Cyclin-dependent kinase 9; C-2K; Cell division cycle 2-like protein kinase 4; Cell division protein kinase 9; Serine/threonine-protein kinase PITALRE.	P50750	NGQPNRYTNRVVTLW
7	9	5	Nuclear receptor subfamily 1 group I member 2; Orphan nuclear receptor PAR1; Orphan nuclear receptor PXR; Pregnane X receptor; Steroid and xenobiotic receptor; SXR.	O75469	GYHYNALTCEGCKGF
7	9	6	Serine/threonine-protein kinase PLK1; Polo-like kinase 1; PLK-1; Serine/threonine-protein kinase 13; STPK13.	P53350	LELCRKRSMMELHKR
7	9	7	Focal adhesion kinase 1; FADK 1; Protein-tyrosine kinase 2; pp125FAK.	Q05397	IVDEEGDYSTPATRD
7	9	8	empty	empty	empty
7	9	9	Sodium/potassium-transporting ATPase subunit alpha-1; Na(+)/K(+) ATPase alpha-1 subunit; Sodium pump subunit alpha-1; Flags: Precursor.	P06685	QLDEILRYHTEIVFA
7	9	10	Serine/threonine-protein kinase PAK 1; Alpha-PAK; p21-activated kinase 1; PAK-1; p65-PAK.	Q13153	QGASGTVYTAIETST
7	9	11	Eukaryotic translation initiation factor 4E-binding protein 1; 4E-BP1; eIF4E-binding protein 1; Phosphorylated heat- and acid-stable protein regulated by insulin 1; PHAS-I.	Q60876	GGTLFSTTPGGTRIV
7	9	12	Mitogen-activated protein kinase pmk-3; Stress-activated protein kinase pmk-3; p38 MAP kinase 3.	O44514	DPTLTDYVATRWYR
7	9	13	Ribosomal protein S6 kinase alpha-5; S6K-alpha-5; 90 kDa ribosomal protein S6 kinase 5; Nuclear mitogen- and stress-activated protein kinase 1; RSK-like protein kinase; RSKL.	O75582	DKIFRGYSYVAPSIL
7	9	14	Serine/threonine-protein kinase PAK 6; PAK-5; p21-activated kinase 6; PAK-6.	Q9NQU5	KRKSFIGTPYWMAPE
7	9	15	Tyrosine-protein kinase JAK2; Janus kinase 2; JAK-2.	Q62120	GSLLTYLRKNTNT
7	9	16	LIM domain kinase 1; LIMK-1.	P53667	ERKKRYTVVGNPYW
7	10	1	Pyruvate dehydrogenase E1 component subunit alpha, somatic form, mitochondrial; PDHE1-A type I; Flags: Precursor.	P08559	LEMVTYRYYGHSMSD
7	10	2	Dual specificity mitogen-activated protein kinase kinase 1; MAP kinase kinase 1; MAPKK 1; MKK1; ERK activator kinase 1; MAPK/ERK kinase 1; MEK 1.	Q02750	KICDFGVSGQLIDSM
7	10	3	Serine/threonine-protein kinase MARK1; MAP/microtubule affinity-regulating kinase 1.	Q9P0L2	TPGNKLDTFCGSPPY
7	10	4	NADH dehydrogenase [ubiquinone] iron-sulfur protein 7, mitochondrial; Complex I-20kD; CI-20kD; NADH-ubiquinone oxidoreductase 20 kDa subunit; PSST subunit; Flags: Precursor.	O75251	IIVAGTLTNKMAPAL
7	10	5	Cyclin-dependent kinase 5; Cell division protein kinase 5; Serine/threonine-protein kinase PSSALRE; Tau protein kinase II catalytic subunit; TPKII catalytic subunit.	Q00535	EKIGEGTYGTVFKAK
7	10	6	Mitogen-activated protein kinase 3; MAP kinase 3; MAPK 3; ERT2; Extracellular signal-regulated kinase 1; ERK-1; Insulin-stimulated MAP2 kinase; MAP kinase isoform p44; p44-MAPK; Microtubule-associated protein 2 kinase; Mitogen-activated protein kinase 1; MAP kinase 1; MAPK 1; p44-ERK1.	P27361	FLTEYVATRWYRAPE
7	10	7	Protein phosphatase 2A B56 delta subunit.	Q7TNL5	KPLLRRKSDLPQDTY
7	10	8	Superoxide dismutase [Mn], mitochondrial; Flags: Precursor.	P07895	SIFWCNLSPNGG
7	10	9	Proto-oncogene tyrosine-protein kinase receptor Ret; Cadherin family member 12; Proto-oncogene c-Ret; Flags: Precursor.	P07949	DVYEDDAYLKRSKGR
7	10	10	Beta-adrenergic receptor kinase 1; Beta-ARK-1; G-protein coupled receptor kinase 2.	P25098	AVLADVSYLMAMEKS
7	10	11	Cyclin-dependent kinase 1; CDK1; Cell division control protein 2 homolog; Cell division protein kinase 1; p34 protein kinase.	P06493	MKKIRLESDDEGIPS
7	10	12	Mitogen-activated protein kinase 12; MAP kinase 12; MAPK 12; Extracellular signal-regulated kinase 6; ERK-6; Mitogen-activated protein kinase p38 gamma; MAP kinase p38 gamma; Stress-activated protein kinase 3.	P53778	RPTENEMTGYVATRW
7	10	13	Mitogen-activated protein kinase 7; MAP kinase 7; MAPK 7; Big MAP kinase 1; BMK-1; Extracellular signal-regulated kinase 5; ERK-5.	Q13164	HAGFLTEYVATRWYR
7	10	14	Pyruvate dehydrogenase E1 component subunit alpha, somatic form, mitochondrial; PDHE1-A type I; Flags: Precursor.	P29804	SMSDPGTSYRTREEI
7	10	15	empty	empty	empty
7	10	16	empty	empty	empty
7	11	1	Mitogen-activated protein kinase 3; MAP kinase 3; MAPK 3; ERT2; Extracellular signal-regulated kinase 1; ERK-1; Insulin-stimulated MAP2 kinase; MAP kinase isoform p44; p44-MAPK; Microtubule-associated protein 2 kinase; Mitogen-activated protein kinase 1; MAP kinase 1; MAPK 1; p44-ERK1.	P27361	FLTEYVATRWYRAPE
7	11	2	NUAK family SNF1-like kinase 1; AMPK-related protein kinase 5.	O60285	EQRLLNTFCGSPLY
7	11	3	Protein phosphatase 2A B56 delta subunit.	Q7TNL5	KPLLRRKSDLPQDTY
7	11	4	Serine/threonine-protein kinase PAK 1; Alpha-PAK; p21-activated kinase 1; PAK-1; p65-PAK.	Q13153	QGASGTVYTAIETST
7	11	5	Serine/threonine-protein kinase MARK1; MAP/microtubule affinity-regulating kinase 1.	Q9P0L2	TPGNKLDTFCGSPPY
7	11	6	Calcium/calmodulin-dependent protein kinase type II subunit delta; CaM kinase II subunit delta; CaMK-II subunit delta.	Q13557	SVVHRQETVDCLKKF
7	11	7	Ribonuclease H2 subunit A; RNase H2 subunit A; Aicardi-Goutieres syndrome 4 protein; AGS4; RNase H(35); Ribonuclease HI large subunit; RNase HI large subunit; Ribonuclease HI subunit A.	O75792	TEYGSGYPNDPETK
7	11	8	Serine/threonine-protein kinase PAK 6; PAK-5; p21-activated kinase 6; PAK-6.	Q9NQU5	KRKSFIGTPYWMAPE
7	11	9	Proto-oncogene tyrosine-protein kinase receptor Ret; Cadherin family member 12; Proto-oncogene c-Ret; Flags: Precursor.	P07949	DVYEDDAYLKRSKGR
7	11	10	Mitogen-activated protein kinase kinase kinase 2; MAPK/ERK kinase kinase 2; MEK kinase 2; MEKK 2.	Q61083	ERKKRYTVVGNP
7	11	11	Mitogen-activated protein kinase kinase kinase 1; MAPK/ERK kinase kinase 1; MEK kinase 1; MEKK 1.	P53349	GSLVGTLNYVAPE
7	11	12	Mitogen-activated protein kinase 1; MAP kinase 1; MAPK 1; ERT1; Extracellular signal-regulated kinase 2; ERK-2; MAP kinase isoform p42; p42-MAPK; Mitogen-activated protein kinase 2; MAP kinase 2; MAPK 2.	P28482	LGVLGSPSPEDLECI
7	11	13	Beta-adrenergic receptor kinase 1; Beta-ARK-1; G-protein coupled receptor kinase 2.	P25098	AVLADVSYLMAMEKS
7	11	14	Serine/threonine-protein kinase OSR1; Oxidative stress-responsive 1 protein.	Q6P9R2	KDPTKRPTATELLKH
7	11	15	Tyrosine-protein kinase JAK3; Janus kinase 3; JAK-3; Leukocyte janus kinase; L-JAK.	P52333	QVARGMEYLASRRCI
7	11	16	LIM domain kinase 1; LIMK-1.	P53667	ERKKRYTVVGNPYW
7	12	1	Pyruvate dehydrogenase E1 component subunit alpha, somatic form, mitochondrial; PDHE1-A type I; Flags: Precursor.	P08559	LEMVTYRYYGHSMSD
7	12	2	Serine/threonine-protein kinase PLK1; Polo-like kinase 1; PLK-1; Serine/threonine-protein kinase 13; STPK13.	P53350	LELCRKRSMMELHKR
7	12	3	Ribosomal protein S6 kinase alpha-5; S6K-alpha-5; 90 kDa ribosomal protein S6 kinase 5; Nuclear mitogen- and stress-activated protein kinase 1; RSK-like protein kinase; RSKL.	O75582	DKIFRGYSYVAPSIL
7	12	4	Serine/threonine-protein kinase MARK1; MAP/microtubule affinity-regulating kinase 1.	Q9P0L2	TPGNKLDTFCGSPPY
7	12	5	empty	empty	empty
7	12	6	Moesin; Membrane-organizing extension spike protein.	P26038	GRDKYKTLREIRKG
7	12	7	Peptidyl-prolyl cis-trans isomerase FKBP4; PPIase FKBP4; 51 kDa FK506-binding protein; FKBP51; 52 kDa FK506-binding protein; 52 kDa FKBP; FKBP-52; 59 kDa immunophilin; p59; FK506-binding protein 4; FKBP-4; FKBP59; HSP-binding immunophilin; HBI; Immunophilin FKBP52; Rotamase; Contains: Peptidyl-prolyl cis-trans isomerase FKBP4, N-terminally processed.	Q02790	LAKEKKLYANMFDKF
7	12	8	Focal adhesion kinase 1; FADK 1; Protein-tyrosine kinase 2; pp125FAK.	Q05397	IVDEEGDYSTPATRD
7	12	9	Mitogen-activated protein kinase pmk-3; Stress-activated protein kinase pmk-3; p38 MAP kinase 3.	O44514	DPTLTDYVATRWYR
7	12	10	Nuclear factor NF-kappa-B p110 subunit; Rel-p110; Relish protein; Contains: Nuclear factor NF-kappa-B p68 subunit; Rel-p68; Contains: Nuclear factor NF-kappa-B p49 subunit; Rel-p49.	Q94527	YIQLKRPSDGATSEP
7	12	11	Tyrosine-protein kinase BTK; Agammaglobulinaemia tyrosine kinase; ATK; B-cell progenitor kinase; BPK; Bruton tyrosine kinase.	Q06187	RYVLDDQYTSSGGTK
7	12	12	Sodium/potassium-transporting ATPase subunit alpha-1; Na(+)/K(+) ATPase alpha-1 subunit; Sodium pump subunit alpha-1; Flags: Precursor.	P06685	QLDEILRYHTEIVFA
7	12	13	Mitogen-activated protein kinase 13; MAP kinase 13; MAPK 13; Mitogen-activated protein kinase p38 delta; MAP kinase p38 delta; Stress-activated protein kinase 4.	O15264	EMTGYVATRWYR
7	12	14	Ubiquitin-conjugating enzyme E2 A; RAD6 homolog A; HR6A; hHR6A; Ubiquitin carrier protein A; Ubiquitin-protein ligase A.	P49459	LDEPNPNSPANSLAA
7	12	15	empty	empty	empty
7	12	16	Tyrosine-protein kinase JAK2; Janus kinase 2; JAK-2.	Q62120	GSLLTYLRKNTNT
7	13	1	Cell division cycle 5-like protein; Cdc5-like protein; Pombe cdc5-related protein.	Q99459	PLKGGLNTPLNNSDF
7	13	2	empty	empty	empty
7	13	3	DNA-directed RNA polymerase II subunit RPB1; RNA polymerase II subunit B1; DNA-directed RNA polymerase II subunit A; DNA-directed RNA polymerase III largest subunit; RNA-directed RNA polymerase II subunit RPB1.	P24928	SPNYSPTSPTYSPTS
7	13	4	V-type proton ATPase catalytic subunit A; V-ATPase subunit A; V-ATPase 69 kDa subunit; Vacuolar proton pump subunit alpha.	P50516	LPPKSKGTVTYIAP
7	13	5	Ephrin type-A receptor 4; EPH-like kinase 8; EK8; hEK8; Tyrosine-protein kinase TYRO1; Tyrosine-protein kinase receptor SEK; Flags: Precursor.	P54764	SYVDPHTYEDPNQAV
7	13	6	Mitogen-activated protein kinase 7; MAP kinase 7; MAPK 7; Big MAP kinase 1; BMK-1; Extracellular signal-regulated kinase 5; ERK-5.	Q13164	HAGFLTEYVATRWYR
7	13	7	empty	empty	empty
7	13	8	Glycogen phosphorylase, muscle form; Myophosphorylase.	P11217	QEKRKQISVRGIVDV
7	13	9	Ribosomal protein S6 kinase alpha-3; S6K-alpha-3; 90 kDa ribosomal protein S6 kinase 3; p90-RSK 3; p90RSK3; Insulin-stimulated protein kinase 1; ISPK-1; MAP kinase-activated protein kinase 1b; MAPK-activated protein kinase 1b; MAPKAP kinase 1b; MAPKAPK-1b; Ribosomal S6 kinase 2; RSK-2; pp90RSK2.	P51812	DSEFTCKTPKDSPGV
7	13	10	Mitogen-activated protein kinase kinase kinase 7; Transforming growth factor-beta-activated kinase 1; TGF-beta-activated kinase 1.	O43318	YMTNNKGSAAWMAPE
7	13	11	5'-AMP-activated protein kinase catalytic subunit alpha-2; AMPK subunit alpha-2.	Q09137	VDPMKRATIEDIKKH
7	13	12	Ribosomal protein S6 kinase beta-1; S6K-beta-1; S6K1; 70 kDa ribosomal protein S6 kinase 1; P70S6K1; p70-S6K 1; Ribosomal protein S6 kinase I; Serine/threonine-protein kinase 14A; p70 ribosomal S6 kinase alpha; p70 S6 kinase alpha; p70 S6K-alpha; p70 S6KA.	P23443	NRVFQGFTYVAPSIL
7	13	13	Serine/threonine-protein kinase A-Raf; Proto-oncogene A-Raf; Proto-oncogene A-Raf-1; Proto-oncogene Pks.	P10398	QTAQGMDYLHAKNII
7	13	14	Cyclin-dependent kinase 5; Cell division protein kinase 5; Serine/threonine-protein kinase PSSALRE; Tau protein kinase II catalytic subunit; TPKII catalytic subunit.	Q00535	EKIGEGTYGTVFKAK
7	13	15	Eukaryotic translation initiation factor 4E-binding protein 1; 4E-BP1; eIF4E-binding protein 1; Phosphorylated heat- and acid-stable protein regulated by insulin 1; PHAS-I.	Q60876	GGTLFSTTPGGTRIV
7	13	16	Pyruvate dehydrogenase E1 component subunit alpha, somatic form, mitochondrial; PDHE1-A type I; Flags: Precursor.	P29804	TYRYYGHSMSDPGTS
7	14	1	6-phosphofructo-2-kinase/fructose-2,6-biphosphatase 2; 6PF-2-K/Fru-2,6-P2ase 2; PFK/FBPase 2; 6PF-2-K/Fru-2,6-P2ase heart-type isozyme; Includes: 6-phosphofructo-2-kinase; Includes: Fructose-2,6-bisphosphatase.	O60825	RYPRGESYEDLVARL
7	14	2	Serine/threonine-protein kinase NLK; Nemo-like kinase.	O54949	DQNKHMTQEVVTQY
7	14	3	Signal transducer and activator of transcription 5B.	P51692	KDQAFSKYYTP
7	14	4	Mitogen-activated protein kinase kinase kinase kinase 1; Hematopoietic progenitor kinase; MAPK/ERK kinase kinase kinase 1; MEK kinase kinase 1; MEKKK 1.	Q92918	ATINKRKSFIGTPYW
7	14	5	Mitogen-activated protein kinase 12; MAP kinase 12; MAPK 12; Extracellular signal-regulated kinase 6; ERK-6; Mitogen-activated protein kinase p38 gamma; MAP kinase p38 gamma; Stress-activated protein kinase 3.	P53778	RPTENEMTGYVATRW
7	14	6	Peptidyl-prolyl cis-trans isomerase NIMA-interacting 1; Peptidyl-prolyl cis-trans isomerase Pin1; PPIase Pin1; Rotamase Pin1.	Q13526	SHLLVKHSGSRRPSS
7	14	7	Fructose-1,6-bisphosphatase 1; FBPase 1; D-fructose-1,6-bisphosphate 1-phosphohydrolase 1.	P09467	DVHRTLKYGGIFLYP
7	14	8	Heat shock protein HSP 90-beta; HSP 90; Heat shock 84 kDa; HSP 84; HSP84.	P08238	KENQKHIYYITGESR
7	14	9	MAP kinase-activated protein kinase 2; MAPK-activated protein kinase 2; MAPKAP kinase 2; MAPKAPK-2; MK2.	P49138	DTLQTPCYTPYY
7	14	10	Serine protease HTRA2, mitochondrial; High temperature requirement protein A2; HtrA2; Omi stress-regulated endoprotease; Serine protease 25; Serine proteinase OMI; Flags: Precursor.	O43464	VYKVIVGSPAHLGGL
7	14	11	Programmed cell death 6-interacting protein; PDCD6-interacting protein; ALG-2-interacting protein 1; Hp95.	Q8WUM4	KKDNDFIYHERIPDI
7	14	12	empty	empty	empty
7	14	13	Mitogen-activated protein kinase kinase kinase 5; Apoptosis signal-regulating kinase 1; ASK-1; MAPK/ERK kinase kinase 5; MEK kinase 5; MEKK 5.	O35099	TETFTGTLQYMAPE
7	14	14	Transcription factor Sp1.	P08047	KVYGKTSHLRAHLR
7	14	15	Transcription factor p65; Nuclear factor NF-kappa-B p65 subunit; Nuclear factor of kappa light polypeptide gene enhancer in B-cells 3.	Q04206	RPSDGDCSEPVKFTY
7	14	16	Choline O-acetyltransferase; CHOACTase; ChAT; Choline acetylase.	P28329	VATYESAGIRRFALG
7	15	1	Cyclin-dependent kinase 9; C-2K; Cell division cycle 2-like protein kinase 4; Cell division protein kinase 9; Serine/threonine-protein kinase PITALRE.	P50750	NGQPNRYTNRVVTLW
7	15	2	DNA repair protein RAD51 homolog 1; HsRAD51; hRAD51; RAD51 homolog A.	Q06609	ETRICKIYDSPCLPE
7	15	3	Cyclin-dependent kinase 1; CDK1; Cell division control protein 2 homolog; Cell division protein kinase 1; p34 protein kinase.	P06493	MKKIRLESDDEGIPS
7	15	4	Superoxide dismutase [Mn], mitochondrial; Flags: Precursor.	P07895	SIFWCNLSPNGG
7	15	5	Pyruvate dehydrogenase E1 component subunit alpha, somatic form, mitochondrial; PDHE1-A type I; Flags: Precursor.	P29804	SMSDPGTSYRTREEI
7	15	6	Ephrin type-A receptor 3; EPH-like kinase 4; EK4; hEK4; HEK; Tyrosine-protein kinase TYRO4; Tyrosine-protein kinase receptor ETK1; Flags: Precursor.	P29320	ESATEGAYTTRGGKI
7	15	7	Glutamate dehydrogenase 1, mitochondrial; GDH 1; Memory-related gene 2 protein; MRG-2; Flags: Precursor.	P10860	EKITRRFTLELAKKG
7	15	8	NADH dehydrogenase [ubiquinone] iron-sulfur protein 7, mitochondrial; Complex I-20kD; CI-20kD; NADH-ubiquinone oxidoreductase 20 kDa subunit; PSST subunit; Flags: Precursor.	O75251	IIVAGTLTNKMAPAL
7	15	9	Dual specificity mitogen-activated protein kinase kinase 1; MAP kinase kinase 1; MAPKK 1; MKK1; ERK activator kinase 1; MAPK/ERK kinase 1; MEK 1.	Q02750	KICDFGVSGQLIDSM
7	15	10	Succinate dehydrogenase [ubiquinone] flavoprotein subunit, mitochondrial; Flavoprotein subunit of complex II; Fp; Flags: Precursor.	Q920L2	YKERIDEYDYAKPLE
7	15	11	60S ribosomal protein L12.	P30050	KIGPLGLSPKKVGDD
7	15	12	empty	empty	empty
7	15	13	Nuclear receptor subfamily 1 group I member 2; Orphan nuclear receptor PAR1; Orphan nuclear receptor PXR; Pregnane X receptor; Steroid and xenobiotic receptor; SXR.	O75469	GYHYNALTCEGCKGF
7	15	14	Pyruvate dehydrogenase E1 component subunit alpha, somatic form, mitochondrial; PDHE1-A type I; Flags: Precursor.	P08559	MSDPGTSYRTREEIQ
7	15	15	empty	empty	empty
7	15	16	empty	empty	empty
7	16	1	empty	empty	empty
7	16	2	empty	empty	empty
7	16	3	empty	empty	empty
7	16	4	empty	empty	empty
7	16	5	empty	empty	empty
7	16	6	empty	empty	empty
7	16	7	empty	empty	empty
7	16	8	empty	empty	empty
7	16	9	empty	empty	empty
7	16	10	empty	empty	empty
7	16	11	Histone H3	Histone H3	Histone H3
7	16	12	Histone H3	Histone H3	Histone H3
7	16	13	Histone H3	Histone H3	Histone H3
7	16	14	Histone H4	Histone H4	Histone H4
7	16	15	Histone H4	Histone H4	Histone H4
7	16	16	Histone H4	Histone H4	Histone H4
8	1	1	Nitric oxide synthase-interacting protein; eNOS-interacting protein.	Q9Y314	LPSFWIPSKTPEAK
8	1	2	Serine/threonine-protein kinase 38-like; NDR2 protein kinase; Nuclear Dbf2-related kinase 2.	Q9Y2H1	QHAQKETEFLRLKR
8	1	3	Serine/threonine-protein kinase 11; Serine/threonine-protein kinase LKB1.	Q9WTK7	PFQGDNIYKLYENIG
8	1	4	Serine/threonine-protein kinase PAK mbt; Protein mushroom bodies tiny; p21-activated kinase-related protein.	Q9VXE5	QELPRRKSLVGTPYW
8	1	5	Serine/threonine-protein kinase ICK; Intestinal cell kinase; hICK; Laryngeal cancer kinase 2; LCK2; MAK-related kinase; MRK.	Q9UPZ9	IRSRPPYTDYVSTRW
8	1	6	Serine/threonine-protein kinase SIK1; Protein kinase KID2; Salt-inducible protein kinase 1; SIK-1; Serine/threonine-protein kinase SNF1-like kinase 1; Serine/threonine-protein kinase SNF1LK.	Q9R1U5	PGERLSTWCGSPPY
8	1	7	Serine/threonine-protein kinase PAK 7; p21-activated kinase 5; PAK-5; p21-activated kinase 7; PAK-7.	Q9P286	HRDIKSDSILLTADG
8	1	8	Toll-like receptor 8; CD_antigen=CD288; Flags: Precursor.	Q9NR97	LYDAFISYSHKD
8	1	9	Serine/threonine-protein kinase WNK1; Erythrocyte 65 kDa protein; p65; Kinase deficient protein; Protein kinase lysine-deficient 1; Protein kinase with no lysine 1; hWNK1.	Q9H4A3	KNRSFAKSVIGTPEF
8	1	10	C-Jun-amino-terminal kinase-interacting protein 3; JIP-3; JNK-interacting protein 3; JNK MAP kinase scaffold protein 3; JNK/SAPK-associated protein 1; JSAP1; Mitogen-activated protein kinase 8-interacting protein 3; Sunday driver 2.	Q9ESN9	VMSEKVQSLAGSIY
8	1	11	Single-stranded DNA-binding protein 3; Sequence-specific single-stranded-DNA-binding protein.	Q9BWW4	AREKLALYVYEYLLH
8	1	12	Prohibitin-2; B-cell receptor-associated protein BAP37; D-prohibitin; Repressor of estrogen receptor activity.	Q99623	ALSQNPGYLKLRKIR
8	1	13	Serine/threonine-protein kinase MRCK alpha; CDC42-binding protein kinase alpha; DMPK-like alpha; Myotonic dystrophy kinase-related CDC42-binding kinase alpha; MRCK alpha; Myotonic dystrophy protein kinase-like alpha.	Q5VT25	QSNVAVGTPDYISPE
8	1	14	Casein kinase 2, beta polypeptide.	Q5SRQ6	ETKMSSSEEVSWIS
8	1	15	Salt-inducible kinase 2.	Q3LRT3	LSTWCGSPPYAAPE
8	1	16	Pre-rRNA-processing protein TSR1 homolog.	Q2NL82	FPDEVDTPQDILAK
8	2	1	Nuclear inhibitor of protein phosphatase 1; NIPP-1; Protein phosphatase 1 regulatory inhibitor subunit 8.	Q28147	LGLPETETELDNLTE
8	2	2	Hypoxia-inducible factor 1-alpha; HIF-1-alpha; HIF1-alpha; ARNT-interacting protein; Basic-helix-loop-helix-PAS protein MOP1; Class E basic helix-loop-helix protein 78; bHLHe78; Member of PAS protein 1; PAS domain-containing protein 8.	Q16665	TFLSKHSLSMKFTY
8	2	3	Mitogen-activated protein kinase kinase kinase 11; Mixed lineage kinase 3; Src-homology 3 domain-containing proline-rich kinase.	Q16584	YKTTRMSAAGTYAW
8	2	4	Serine/threonine-protein kinase 11; Renal carcinoma antigen NY-REN-19; Serine/threonine-protein kinase LKB1.	Q15831	LLLALDGTLKISDFG
8	2	5	Serine/threonine-protein kinase 38; NDR1 protein kinase; Nuclear Dbf2-related kinase 1.	Q15208	DWVFINYTFKRFEGL
8	2	6	Cyclin-dependent kinase 5 activator 1; CDK5 activator 1; Cyclin-dependent kinase 5 regulatory subunit 1; TPKII regulatory subunit; Contains: Cyclin-dependent kinase 5 activator 1, p35; p35; Contains: Cyclin-dependent kinase 5 activator 1, p25; p25; Tau protein kinase II 23 kDa subunit; p23; Flags: Precursor.	Q15078	MGTVLSFSPRDRRGS
8	2	7	Potassium voltage-gated channel subfamily B member 1; Delayed rectifier potassium channel 1; DRK1; h-DRK1; Voltage-gated potassium channel subunit Kv2.1.	Q14721	YWGVDELYLESCCQ
8	2	8	cGMP-dependent protein kinase 1; cGK 1; cGK1; cGMP-dependent protein kinase I; cGKI.	Q13976	GRKTWTFCGTPEY
8	2	9	Cryptochrome-1.	P97784	SLRKLNSRLFVIRG
8	2	10	Chromobox protein homolog 1; HP1Hsbeta; Heterochromatin protein 1 homolog beta; HP1 beta; Heterochromatin protein p25; M31; Modifier 1 protein; p25beta.	P83916	GYSNEENTWEPEENL
8	2	11	T-complex protein 1 subunit beta; TCP-1-beta; CCT-beta.	P78371	GSRVRVDSMAKIAEL
8	2	12	Histone H3.1; Histone H3/a; Histone H3/b; Histone H3/c; Histone H3/d; Histone H3/f; Histone H3/h; Histone H3/i; Histone H3/j; Histone H3/k; Histone H3/l.	P68431	KQTARKSTGGKAPRK
8	2	13	Elongation factor 1-alpha 1; EF-1-alpha-1; Elongation factor Tu; EF-Tu; Eukaryotic elongation factor 1 A-1; eEF1A-1; Leukocyte receptor cluster member 7.	P68104	EMHHEALTEALPGDN
8	2	14	Guanine nucleotide-binding protein subunit beta-2-like 1; Cell proliferation-inducing gene 21 protein; Guanine nucleotide-binding protein subunit beta-like protein 12.3; Human lung cancer oncogene 7 protein; HLC-7; Receptor for activated C kinase; Receptor of activated protein kinase C 1; RACK1.	P63244	LCFSPNRYWLCAAFG
8	2	15	Ras-related C3 botulinum toxin substrate 1; Cell migration-inducing gene 5 protein; Ras-like protein TC25; p21-Rac1; Flags: Precursor.	P63000	YDRLRPLSYPQTDVF
8	2	16	GTP-binding nuclear protein Ran; Androgen receptor-associated protein 24; GTPase Ran; Ras-like protein TC4; Ras-related nuclear protein.	P62826	DRKVKAKSIVFHRKK
8	3	1	Calmodulin; CaM.	P62158	MARKMKDTDSEEEIR
8	3	2	Serine/threonine-protein kinase 6; Aurora kinase A; Serine/threonine-protein kinase aurora-A; ratAurA.	P59241	APSSRRNTLCGTLDY
8	3	3	ATP synthase subunit beta, mitochondrial; Flags: Precursor.	P56480	LGENTVRTIAMDGTE
8	3	4	Caspase-9; CASP-9; Apoptotic protease Mch-6; Apoptotic protease-activating factor 3; APAF-3; ICE-like apoptotic protease 6; ICE-LAP6; Contains: Caspase-9 subunit p35; Contains: Caspase-9 subunit p10; Flags: Precursor.	P55211	LRSRCGTNEDCKNL
8	3	5	Paxillin.	P49023	ELDDLMASLSEFK
8	3	6	Vesicle-fusing ATPase; N-ethylmaleimide-sensitive fusion protein; NEM-sensitive fusion protein; Suppressor of K(+) transport growth defect 2; Protein SKD2; Vesicular-fusion protein NSF.	P46460	MNRLIKASSKVEVD
8	3	7	Serine/threonine-protein kinase mTOR; FK506-binding protein 12-rapamycin complex-associated protein 1; FKBP12-rapamycin complex-associated protein; Mammalian target of rapamycin; mTOR; Mechanistic target of rapamycin; Rapamycin target protein 1; RAPT1.	P42345	IKRLHVSASNLQKAW
8	3	8	Tyrosine-protein kinase CSK; C-Src kinase; Protein-tyrosine kinase CYL.	P41240	ALKQNKFSNKSDMWS
8	3	9	60S ribosomal protein L13a; 23 kDa highly basic protein.	P40429	PFHFRAPSKILWKTV
8	3	10	Stress-70 protein, mitochondrial; 75 kDa glucose-regulated protein; GRP-75; Heat shock 70 kDa protein 9; Mortalin; MOT; Peptide-binding protein 74; PBP74; Flags: Precursor.	P38646	VIGIDLGTTFSCVAV
8	3	11	empty	empty	BSYRTALTHYLDITSNP
8	3	12	Serine/threonine-protein kinase PAK 1; Alpha-PAK; Protein kinase MUK2; p21-activated kinase 1; PAK-1; p68-PAK.	P35465	PTNFEHTVHVGFDA
8	3	13	Catenin beta-1; Beta-catenin.	P35222	QEYKKRLSMELTNSL
8	3	14	G protein-coupled receptor kinase 5; G protein-coupled receptor kinase GRK5.	P34947	LDIEQFSTVKGVNLD
8	3	15	C-C chemokine receptor type 7; C-C CKR-7; CC-CKR-7; CCR-7; BLR2; CDw197; Epstein-Barr virus-induced G-protein coupled receptor 1; EBI1; EBV-induced G-protein coupled receptor 1; MIP-3 beta receptor; CD_antigen=CD197; Flags: Precursor.	P32248	ILHLMCISVDRYWAI
8	3	16	RAC-alpha serine/threonine-protein kinase; Protein kinase B; PKB; Proto-oncogene c-Akt; RAC-PK-alpha.	P31749	EVLEDNDYGRAVDWW
8	4	1	Cyclin-dependent kinase 2; CDC2 homolog Eg1 protein kinase; Cell division protein kinase 2.	P23437	GVPVRTYTHEIVTLW
8	4	2	E3 ubiquitin-protein ligase CBL; Casitas B-lineage lymphoma proto-oncogene; Proto-oncogene c-Cbl; RING finger protein 55; Signal transduction protein CBL.	P22681	TAEQYELYCEMGSTF
8	4	3	Dynamin-1; B-dynamin; D100; Dynamin, brain.	P21575	NPEGRNVYKDYKQLE
8	4	4	Nuclear factor NF-kappa-B p105 subunit; DNA-binding factor KBF1; EBP-1; Nuclear factor of kappa light polypeptide gene enhancer in B-cells 1; Contains: Nuclear factor NF-kappa-B p50 subunit.	P19838	KALRFRYECEGRS
8	4	5	Peptidyl-prolyl cis-trans isomerase A; PPIase A; Cyclophilin A; Cyclosporin A-binding protein; Rotamase A; SP18.	P17742	KGFGYKGSSFHRVIP
8	4	6	Proteasome subunit alpha type-2; Macropain subunit C3; Multicatalytic endopeptidase complex subunit C3; Proteasome component C3.	P17220	VAMLMQEYTQSGGVR
8	4	7	Glyceraldehyde-3-phosphate dehydrogenase; GAPDH; Peptidyl-cysteine S-nitrosylase GAPDH.	P16858	ISWYDNEYGYSCRVI
8	4	8	Serine/threonine-protein kinase B-raf; Proto-oncogene B-Raf; p94; v-Raf murine sarcoma viral oncogene homolog B1.	P15056	FGLATAKTRWSGSQQ
8	4	9	Pyruvate kinase isozymes M1/M2; Cytosolic thyroid hormone-binding protein; CTHBP; Opa-interacting protein 3; OIP-3; Pyruvate kinase 2/3; Pyruvate kinase muscle isozyme; Thyroid hormone-binding protein 1; THBP1; Tumor M2-PK; p58.	P14618	FSHGTHEYHAETIAN
8	4	10	2-oxoisovalerate dehydrogenase subunit alpha, mitochondrial; Branched-chain alpha-keto acid dehydrogenase E1 component alpha chain; BCKDE1A; BCKDH E1-alpha; Flags: Precursor.	P11960	TYRIGHHSTSDDST
8	4	11	Serum response factor; SRF.	P11831	LRRYTTFSKRKTGIM
8	4	12	Heat shock protein HSP 90-beta; Heat shock 84 kDa; HSP 84; HSP84; Tumor-specific transplantation 84 kDa antigen; TSTA.	P11499	QEEYGEFYKSLTNDW
8	4	13	Protein kinase C beta type; PKC-B; PKC-beta.	P05771	QTEFMGFSFLNPEFV
8	4	14	Protein kinase C gamma type; PKC-gamma.	P05129	GRTTKTFCGTPEY
8	4	15	Glyceraldehyde-3-phosphate dehydrogenase; GAPDH; 38 kDa BFA-dependent ADP-ribosylation substrate; BARS-38; Peptidyl-cysteine S-nitrosylase GAPDH.	P04797	IVEGLMTTVHAVTAT
8	4	16	Glyceraldehyde-3-phosphate dehydrogenase; GAPDH; Peptidyl-cysteine S-nitrosylase GAPDH.	P04406	QNIIPAATGAAKAVG
8	5	1	RAF proto-oncogene serine/threonine-protein kinase; Proto-oncogene c-RAF; cRaf; Raf-1.	P04049	IIHRDLKSNNIFLHD
8	5	2	Phosphoglycerate kinase 1; Cell migration-inducing gene 10 protein; Primer recognition protein 2; PRP 2.	P00558	YFAKALENPERPFLA
8	5	3	Tyrosine-protein kinase ABL1; Abelson murine leukemia viral oncogene homolog 1; Proto-oncogene c-Abl; p150.	P00519	HKLGGGQYGDVYEAV
8	5	4	L-lactate dehydrogenase A chain; LDH-A; Cell proliferation-inducing gene 19 protein; LDH muscle subunit; LDH-M; Renal carcinoma antigen NY-REN-59.	P00338	IKLKGYTSWAIGLS
8	5	5	Serine/threonine-protein kinase Chk2; Cds1.	O96017	MMKTFCGTPMYVAPE
8	5	6	Mitogen-activated protein kinase kinase kinase kinase 4; HPK/GCK-like kinase HGK; MAPK/ERK kinase kinase kinase 4; MEK kinase kinase 4; MEKKK 4; Nck-interacting kinase.	O95819	VSAQLDRTIGRRNTF
8	5	7	Mitogen-activated protein kinase kinase kinase 6; Apoptosis signal-regulating kinase 2.	O95382	GLCPSTETFTGTLQY
8	5	8	ATP-dependent Clp protease ATP-binding subunit clpX-like, mitochondrial; Flags: Precursor.	O76031	QNAMIPQYQMLFSMD
8	5	9	Inhibitor of nuclear factor kappa-B kinase subunit beta; I-kappa-B-kinase beta; IKK-B; IKK-beta; IkBKB; I-kappa-B kinase 2; IKK2; Nuclear factor NF-kappa-B inhibitor kinase beta; NFKBIKB.	O14920	TFIGTLEYLAPEIIQ
8	5	10	Ephrin type-A receptor 8; EPH- and ELK-related kinase; Tyrosine-protein kinase receptor EEK; Flags: Precursor.	O09127	MSYGERPYWNWSNQD
8	5	11	Serine/threonine-protein phosphatase 6 catalytic subunit; PP6C.	O00743	TVWSAPNYCYRCGNV
8	5	12	Serine/threonine-protein kinase PLK4; Polo-like kinase 4; PLK-4; Serine/threonine-protein kinase 18; Serine/threonine-protein kinase Sak.	O00444	PDEKHLTMCGTPNY
8	5	13	Transcription elongation factor SPT5; hSPT5; DRB sensitivity-inducing factor 160 kDa subunit; DSIF p160; DRB sensitivity-inducing factor large subunit; DSIF large subunit; Tat-cotransactivator 1 protein; Tat-CT1 protein.	O00267	TPMHGSQTPMYENGS
8	5	14	NADH dehydrogenase [ubiquinone] iron-sulfur protein 8, mitochondrial [Rattus norvegicus].	NP_001099792	EPATINYPFEKGPL
8	5	15	empty	empty	empty
8	5	16	empty	empty	empty
8	6	1	Elongation factor 1-alpha 1; EF-1-alpha-1; Elongation factor Tu; EF-Tu; Eukaryotic elongation factor 1 A-1; eEF1A-1; Leukocyte receptor cluster member 7.	P68104	EMHHEALTEALPGDN
8	6	2	E3 ubiquitin-protein ligase CBL; Casitas B-lineage lymphoma proto-oncogene; Proto-oncogene c-Cbl; RING finger protein 55; Signal transduction protein CBL.	P22681	TAEQYELYCEMGSTF
8	6	3	Phosphoglycerate kinase 1; Cell migration-inducing gene 10 protein; Primer recognition protein 2; PRP 2.	P00558	YFAKALENPERPFLA
8	6	4	Serine/threonine-protein kinase Chk2; Cds1.	O96017	MMKTFCGTPMYVAPE
8	6	5	Inhibitor of nuclear factor kappa-B kinase subunit beta; I-kappa-B-kinase beta; IKK-B; IKK-beta; IkBKB; I-kappa-B kinase 2; IKK2; Nuclear factor NF-kappa-B inhibitor kinase beta; NFKBIKB.	O14920	TFIGTLEYLAPEIIQ
8	6	6	Cyclin-dependent kinase 5 activator 1; CDK5 activator 1; Cyclin-dependent kinase 5 regulatory subunit 1; TPKII regulatory subunit; Contains: Cyclin-dependent kinase 5 activator 1, p35; p35; Contains: Cyclin-dependent kinase 5 activator 1, p25; p25; Tau protein kinase II 23 kDa subunit; p23; Flags: Precursor.	Q15078	MGTVLSFSPRDRRGS
8	6	7	Cyclin-dependent kinase 2; CDC2 homolog Eg1 protein kinase; Cell division protein kinase 2.	P23437	GVPVRTYTHEIVTLW
8	6	8	Serine/threonine-protein kinase WNK1; Erythrocyte 65 kDa protein; p65; Kinase deficient protein; Protein kinase lysine-deficient 1; Protein kinase with no lysine 1; hWNK1.	Q9H4A3	KNRSFAKSVIGTPEF
8	6	9	GTP-binding nuclear protein Ran; Androgen receptor-associated protein 24; GTPase Ran; Ras-like protein TC4; Ras-related nuclear protein.	P62826	DRKVKAKSIVFHRKK
8	6	10	C-C chemokine receptor type 7; C-C CKR-7; CC-CKR-7; CCR-7; BLR2; CDw197; Epstein-Barr virus-induced G-protein coupled receptor 1; EBI1; EBV-induced G-protein coupled receptor 1; MIP-3 beta receptor; CD_antigen=CD197; Flags: Precursor.	P32248	ILHLMCISVDRYWAI
8	6	11	Cryptochrome-1.	P97784	SLRKLNSRLFVIRG
8	6	12	Ephrin type-A receptor 8; EPH- and ELK-related kinase; Tyrosine-protein kinase receptor EEK; Flags: Precursor.	O09127	MSYGERPYWNWSNQD
8	6	13	Tyrosine-protein kinase CSK; C-Src kinase; Protein-tyrosine kinase CYL.	P41240	ALKQNKFSNKSDMWS
8	6	14	Serine/threonine-protein kinase B-raf; Proto-oncogene B-Raf; p94; v-Raf murine sarcoma viral oncogene homolog B1.	P15056	FGLATAKTRWSGSQQ
8	6	15	Stress-70 protein, mitochondrial; 75 kDa glucose-regulated protein; GRP-75; Heat shock 70 kDa protein 9; Mortalin; MOT; Peptide-binding protein 74; PBP74; Flags: Precursor.	P38646	VIGIDLGTTFSCVAV
8	6	16	Catenin beta-1; Beta-catenin.	P35222	QEYKKRLSMELTNSL
8	7	1	Serine/threonine-protein kinase SIK1; Protein kinase KID2; Salt-inducible protein kinase 1; SIK-1; Serine/threonine-protein kinase SNF1-like kinase 1; Serine/threonine-protein kinase SNF1LK.	Q9R1U5	PGERLSTWCGSPPY
8	7	2	Casein kinase 2, beta polypeptide.	Q5SRQ6	ETKMSSSEEVSWIS
8	7	3	Mitogen-activated protein kinase kinase kinase 6; Apoptosis signal-regulating kinase 2.	O95382	GLCPSTETFTGTLQY
8	7	4	Serine/threonine-protein kinase 6; Aurora kinase A; Serine/threonine-protein kinase aurora-A; ratAurA.	P59241	APSSRRNTLCGTLDY
8	7	5	Mitogen-activated protein kinase kinase kinase kinase 4; HPK/GCK-like kinase HGK; MAPK/ERK kinase kinase kinase 4; MEK kinase kinase 4; MEKKK 4; Nck-interacting kinase.	O95819	VSAQLDRTIGRRNTF
8	7	6	Guanine nucleotide-binding protein subunit beta-2-like 1; Cell proliferation-inducing gene 21 protein; Guanine nucleotide-binding protein subunit beta-like protein 12.3; Human lung cancer oncogene 7 protein; HLC-7; Receptor for activated C kinase; Receptor of activated protein kinase C 1; RACK1.	P63244	LCFSPNRYWLCAAFG
8	7	7	Serine/threonine-protein kinase MRCK alpha; CDC42-binding protein kinase alpha; DMPK-like alpha; Myotonic dystrophy kinase-related CDC42-binding kinase alpha; MRCK alpha; Myotonic dystrophy protein kinase-like alpha.	Q5VT25	QSNVAVGTPDYISPE
8	7	8	Nuclear factor NF-kappa-B p105 subunit; DNA-binding factor KBF1; EBP-1; Nuclear factor of kappa light polypeptide gene enhancer in B-cells 1; Contains: Nuclear factor NF-kappa-B p50 subunit.	P19838	KALRFRYECEGRS
8	7	9	Serine/threonine-protein phosphatase 6 catalytic subunit; PP6C.	O00743	TVWSAPNYCYRCGNV
8	7	10	Tyrosine-protein kinase ABL1; Abelson murine leukemia viral oncogene homolog 1; Proto-oncogene c-Abl; p150.	P00519	HKLGGGQYGDVYEAV
8	7	11	Ras-related C3 botulinum toxin substrate 1; Cell migration-inducing gene 5 protein; Ras-like protein TC25; p21-Rac1; Flags: Precursor.	P63000	YDRLRPLSYPQTDVF
8	7	12	Caspase-9; CASP-9; Apoptotic protease Mch-6; Apoptotic protease-activating factor 3; APAF-3; ICE-like apoptotic protease 6; ICE-LAP6; Contains: Caspase-9 subunit p35; Contains: Caspase-9 subunit p10; Flags: Precursor.	P55211	LRSRCGTNEDCKNL
8	7	13	Nitric oxide synthase-interacting protein; eNOS-interacting protein.	Q9Y314	LPSFWIPSKTPEAK
8	7	14	60S ribosomal protein L13a; 23 kDa highly basic protein.	P40429	PFHFRAPSKILWKTV
8	7	15	Serine/threonine-protein kinase ICK; Intestinal cell kinase; hICK; Laryngeal cancer kinase 2; LCK2; MAK-related kinase; MRK.	Q9UPZ9	IRSRPPYTDYVSTRW
8	7	16	Glyceraldehyde-3-phosphate dehydrogenase; GAPDH; Peptidyl-cysteine S-nitrosylase GAPDH.	P16858	ISWYDNEYGYSCRVI
8	8	1	ATP-dependent Clp protease ATP-binding subunit clpX-like, mitochondrial; Flags: Precursor.	O76031	QNAMIPQYQMLFSMD
8	8	2	Toll-like receptor 8; CD_antigen=CD288; Flags: Precursor.	Q9NR97	LYDAFISYSHKD
8	8	3	Serine/threonine-protein kinase PAK mbt; Protein mushroom bodies tiny; p21-activated kinase-related protein.	Q9VXE5	QELPRRKSLVGTPYW
8	8	4	Paxillin.	P49023	ELDDLMASLSEFK
8	8	5	Single-stranded DNA-binding protein 3; Sequence-specific single-stranded-DNA-binding protein.	Q9BWW4	AREKLALYVYEYLLH
8	8	6	RAF proto-oncogene serine/threonine-protein kinase; Proto-oncogene c-RAF; cRaf; Raf-1.	P04049	IIHRDLKSNNIFLHD
8	8	7	Serine/threonine-protein kinase 38; NDR1 protein kinase; Nuclear Dbf2-related kinase 1.	Q15208	DWVFINYTFKRFEGL
8	8	8	Protein kinase C beta type; PKC-B; PKC-beta.	P05771	QTEFMGFSFLNPEFV
8	8	9	RAC-alpha serine/threonine-protein kinase; Protein kinase B; PKB; Proto-oncogene c-Akt; RAC-PK-alpha.	P31749	EVLEDNDYGRAVDWW
8	8	10	Dynamin-1; B-dynamin; D100; Dynamin, brain.	P21575	NPEGRNVYKDYKQLE
8	8	11	Serine/threonine-protein kinase mTOR; FK506-binding protein 12-rapamycin complex-associated protein 1; FKBP12-rapamycin complex-associated protein; Mammalian target of rapamycin; mTOR; Mechanistic target of rapamycin; Rapamycin target protein 1; RAPT1.	P42345	IKRLHVSASNLQKAW
8	8	12	Nuclear inhibitor of protein phosphatase 1; NIPP-1; Protein phosphatase 1 regulatory inhibitor subunit 8.	Q28147	LGLPETETELDNLTE
8	8	13	Transcription elongation factor SPT5; hSPT5; DRB sensitivity-inducing factor 160 kDa subunit; DSIF p160; DRB sensitivity-inducing factor large subunit; DSIF large subunit; Tat-cotransactivator 1 protein; Tat-CT1 protein.	O00267	TPMHGSQTPMYENGS
8	8	14	Peptidyl-prolyl cis-trans isomerase A; PPIase A; Cyclophilin A; Cyclosporin A-binding protein; Rotamase A; SP18.	P17742	KGFGYKGSSFHRVIP
8	8	15	ATP synthase subunit beta, mitochondrial; Flags: Precursor.	P56480	LGENTVRTIAMDGTE
8	8	16	Mitogen-activated protein kinase kinase kinase 11; Mixed lineage kinase 3; Src-homology 3 domain-containing proline-rich kinase.	Q16584	YKTTRMSAAGTYAW
8	9	1	NADH dehydrogenase [ubiquinone] iron-sulfur protein 8, mitochondrial [Rattus norvegicus].	NP_001099792	EPATINYPFEKGPL
8	9	2	Serine/threonine-protein kinase 38-like; NDR2 protein kinase; Nuclear Dbf2-related kinase 2.	Q9Y2H1	QHAQKETEFLRLKR
8	9	3	Hypoxia-inducible factor 1-alpha; HIF-1-alpha; HIF1-alpha; ARNT-interacting protein; Basic-helix-loop-helix-PAS protein MOP1; Class E basic helix-loop-helix protein 78; bHLHe78; Member of PAS protein 1; PAS domain-containing protein 8.	Q16665	TFLSKHSLSMKFTY
8	9	4	Calmodulin; CaM.	P62158	MARKMKDTDSEEEIR
8	9	5	Glyceraldehyde-3-phosphate dehydrogenase; GAPDH; 38 kDa BFA-dependent ADP-ribosylation substrate; BARS-38; Peptidyl-cysteine S-nitrosylase GAPDH.	P04797	IVEGLMTTVHAVTAT
8	9	6	Histone H3.1; Histone H3/a; Histone H3/b; Histone H3/c; Histone H3/d; Histone H3/f; Histone H3/h; Histone H3/i; Histone H3/j; Histone H3/k; Histone H3/l.	P68431	KQTARKSTGGKAPRK
8	9	7	Serine/threonine-protein kinase 11; Renal carcinoma antigen NY-REN-19; Serine/threonine-protein kinase LKB1.	Q15831	LLLALDGTLKISDFG
8	9	8	Serine/threonine-protein kinase PLK4; Polo-like kinase 4; PLK-4; Serine/threonine-protein kinase 18; Serine/threonine-protein kinase Sak.	O00444	PDEKHLTMCGTPNY
8	9	9	Serum response factor; SRF.	P11831	LRRYTTFSKRKTGIM
8	9	10	Pre-rRNA-processing protein TSR1 homolog.	Q2NL82	FPDEVDTPQDILAK
8	9	11	Prohibitin-2; B-cell receptor-associated protein BAP37; D-prohibitin; Repressor of estrogen receptor activity.	Q99623	ALSQNPGYLKLRKIR
8	9	12	L-lactate dehydrogenase A chain; LDH-A; Cell proliferation-inducing gene 19 protein; LDH muscle subunit; LDH-M; Renal carcinoma antigen NY-REN-59.	P00338	IKLKGYTSWAIGLS
8	9	13	Protein kinase C gamma type; PKC-gamma.	P05129	GRTTKTFCGTPEY
8	9	14	Serine/threonine-protein kinase 11; Serine/threonine-protein kinase LKB1.	Q9WTK7	PFQGDNIYKLYENIG
8	9	15	C-Jun-amino-terminal kinase-interacting protein 3; JIP-3; JNK-interacting protein 3; JNK MAP kinase scaffold protein 3; JNK/SAPK-associated protein 1; JSAP1; Mitogen-activated protein kinase 8-interacting protein 3; Sunday driver 2.	Q9ESN9	VMSEKVQSLAGSIY
8	9	16	T-complex protein 1 subunit beta; TCP-1-beta; CCT-beta.	P78371	GSRVRVDSMAKIAEL
8	10	1	Proteasome subunit alpha type-2; Macropain subunit C3; Multicatalytic endopeptidase complex subunit C3; Proteasome component C3.	P17220	VAMLMQEYTQSGGVR
8	10	2	Potassium voltage-gated channel subfamily B member 1; Delayed rectifier potassium channel 1; DRK1; h-DRK1; Voltage-gated potassium channel subunit Kv2.1.	Q14721	YWGVDELYLESCCQ
8	10	3	empty	empty	BSYRTALTHYLDITSNP
8	10	4	Glyceraldehyde-3-phosphate dehydrogenase; GAPDH; Peptidyl-cysteine S-nitrosylase GAPDH.	P04406	QNIIPAATGAAKAVG
8	10	5	cGMP-dependent protein kinase 1; cGK 1; cGK1; cGMP-dependent protein kinase I; cGKI.	Q13976	GRKTWTFCGTPEY
8	10	6	Serine/threonine-protein kinase PAK 1; Alpha-PAK; Protein kinase MUK2; p21-activated kinase 1; PAK-1; p68-PAK.	P35465	PTNFEHTVHVGFDA
8	10	7	Serine/threonine-protein kinase PAK 7; p21-activated kinase 5; PAK-5; p21-activated kinase 7; PAK-7.	Q9P286	HRDIKSDSILLTADG
8	10	8	2-oxoisovalerate dehydrogenase subunit alpha, mitochondrial; Branched-chain alpha-keto acid dehydrogenase E1 component alpha chain; BCKDE1A; BCKDH E1-alpha; Flags: Precursor.	P11960	TYRIGHHSTSDDST
8	10	9	Pyruvate kinase isozymes M1/M2; Cytosolic thyroid hormone-binding protein; CTHBP; Opa-interacting protein 3; OIP-3; Pyruvate kinase 2/3; Pyruvate kinase muscle isozyme; Thyroid hormone-binding protein 1; THBP1; Tumor M2-PK; p58.	P14618	FSHGTHEYHAETIAN
8	10	10	G protein-coupled receptor kinase 5; G protein-coupled receptor kinase GRK5.	P34947	LDIEQFSTVKGVNLD
8	10	11	Heat shock protein HSP 90-beta; Heat shock 84 kDa; HSP 84; HSP84; Tumor-specific transplantation 84 kDa antigen; TSTA.	P11499	QEEYGEFYKSLTNDW
8	10	12	Chromobox protein homolog 1; HP1Hsbeta; Heterochromatin protein 1 homolog beta; HP1 beta; Heterochromatin protein p25; M31; Modifier 1 protein; p25beta.	P83916	GYSNEENTWEPEENL
8	10	13	Salt-inducible kinase 2.	Q3LRT3	LSTWCGSPPYAAPE
8	10	14	Vesicle-fusing ATPase; N-ethylmaleimide-sensitive fusion protein; NEM-sensitive fusion protein; Suppressor of K(+) transport growth defect 2; Protein SKD2; Vesicular-fusion protein NSF.	P46460	MNRLIKASSKVEVD
8	10	15	empty	empty	empty
8	10	16	empty	empty	empty
8	11	1	Serine/threonine-protein kinase PAK 1; Alpha-PAK; Protein kinase MUK2; p21-activated kinase 1; PAK-1; p68-PAK.	P35465	PTNFEHTVHVGFDA
8	11	2	Phosphoglycerate kinase 1; Cell migration-inducing gene 10 protein; Primer recognition protein 2; PRP 2.	P00558	YFAKALENPERPFLA
8	11	3	Serine/threonine-protein kinase PAK 7; p21-activated kinase 5; PAK-5; p21-activated kinase 7; PAK-7.	Q9P286	HRDIKSDSILLTADG
8	11	4	Pre-rRNA-processing protein TSR1 homolog.	Q2NL82	FPDEVDTPQDILAK
8	11	5	Toll-like receptor 8; CD_antigen=CD288; Flags: Precursor.	Q9NR97	LYDAFISYSHKD
8	11	6	Serine/threonine-protein kinase MRCK alpha; CDC42-binding protein kinase alpha; DMPK-like alpha; Myotonic dystrophy kinase-related CDC42-binding kinase alpha; MRCK alpha; Myotonic dystrophy protein kinase-like alpha.	Q5VT25	QSNVAVGTPDYISPE
8	11	7	Protein kinase C beta type; PKC-B; PKC-beta.	P05771	QTEFMGFSFLNPEFV
8	11	8	Serine/threonine-protein kinase 11; Serine/threonine-protein kinase LKB1.	Q9WTK7	PFQGDNIYKLYENIG
8	11	9	Pyruvate kinase isozymes M1/M2; Cytosolic thyroid hormone-binding protein; CTHBP; Opa-interacting protein 3; OIP-3; Pyruvate kinase 2/3; Pyruvate kinase muscle isozyme; Thyroid hormone-binding protein 1; THBP1; Tumor M2-PK; p58.	P14618	FSHGTHEYHAETIAN
8	11	10	Single-stranded DNA-binding protein 3; Sequence-specific single-stranded-DNA-binding protein.	Q9BWW4	AREKLALYVYEYLLH
8	11	11	Elongation factor 1-alpha 1; EF-1-alpha-1; Elongation factor Tu; EF-Tu; Eukaryotic elongation factor 1 A-1; eEF1A-1; Leukocyte receptor cluster member 7.	P68104	EMHHEALTEALPGDN
8	11	12	60S ribosomal protein L13a; 23 kDa highly basic protein.	P40429	PFHFRAPSKILWKTV
8	11	13	G protein-coupled receptor kinase 5; G protein-coupled receptor kinase GRK5.	P34947	LDIEQFSTVKGVNLD
8	11	14	Serine/threonine-protein kinase WNK1; Erythrocyte 65 kDa protein; p65; Kinase deficient protein; Protein kinase lysine-deficient 1; Protein kinase with no lysine 1; hWNK1.	Q9H4A3	KNRSFAKSVIGTPEF
8	11	15	Guanine nucleotide-binding protein subunit beta-2-like 1; Cell proliferation-inducing gene 21 protein; Guanine nucleotide-binding protein subunit beta-like protein 12.3; Human lung cancer oncogene 7 protein; HLC-7; Receptor for activated C kinase; Receptor of activated protein kinase C 1; RACK1.	P63244	LCFSPNRYWLCAAFG
8	11	16	T-complex protein 1 subunit beta; TCP-1-beta; CCT-beta.	P78371	GSRVRVDSMAKIAEL
8	12	1	Proteasome subunit alpha type-2; Macropain subunit C3; Multicatalytic endopeptidase complex subunit C3; Proteasome component C3.	P17220	VAMLMQEYTQSGGVR
8	12	2	Histone H3.1; Histone H3/a; Histone H3/b; Histone H3/c; Histone H3/d; Histone H3/f; Histone H3/h; Histone H3/i; Histone H3/j; Histone H3/k; Histone H3/l.	P68431	KQTARKSTGGKAPRK
8	12	3	Protein kinase C gamma type; PKC-gamma.	P05129	GRTTKTFCGTPEY
8	12	4	empty	empty	BSYRTALTHYLDITSNP
8	12	5	Transcription elongation factor SPT5; hSPT5; DRB sensitivity-inducing factor 160 kDa subunit; DSIF p160; DRB sensitivity-inducing factor large subunit; DSIF large subunit; Tat-cotransactivator 1 protein; Tat-CT1 protein.	O00267	TPMHGSQTPMYENGS
8	12	6	Catenin beta-1; Beta-catenin.	P35222	QEYKKRLSMELTNSL
8	12	7	Cyclin-dependent kinase 5 activator 1; CDK5 activator 1; Cyclin-dependent kinase 5 regulatory subunit 1; TPKII regulatory subunit; Contains: Cyclin-dependent kinase 5 activator 1, p35; p35; Contains: Cyclin-dependent kinase 5 activator 1, p25; p25; Tau protein kinase II 23 kDa subunit; p23; Flags: Precursor.	Q15078	MGTVLSFSPRDRRGS
8	12	8	Serine/threonine-protein kinase 11; Renal carcinoma antigen NY-REN-19; Serine/threonine-protein kinase LKB1.	Q15831	LLLALDGTLKISDFG
8	12	9	L-lactate dehydrogenase A chain; LDH-A; Cell proliferation-inducing gene 19 protein; LDH muscle subunit; LDH-M; Renal carcinoma antigen NY-REN-59.	P00338	IKLKGYTSWAIGLS
8	12	10	Serine/threonine-protein kinase 38-like; NDR2 protein kinase; Nuclear Dbf2-related kinase 2.	Q9Y2H1	QHAQKETEFLRLKR
[truncated: 1,094 more rows]
